# Supplementary material for: Genetic control of morphometric diversity in the maize shoot apical meristem
Source: Nat Commun. 2015 Nov 20;6:8974. doi: 10.1038/ncomms9974 (PMC4673881; doi:10.1038/ncomms9974)
Supplement: Supplementary Data 1 — Unsummarized SAM image quantification. Direct measures of height and radius were used to estimate additional phenotypes based on a parabolic model. [file ncomms9974-s2.xlsx]

## Sheet: SAM measures (unsummarized)
SAM measures (unsummarized)
genotype	accessionID	height(um)	radius(um)	height/radius	diameter(um)	area(um^2)	volume(um^3)	para_coeff	surface_area(um^2)	arc_length(um)	replicate
207	PI601005	150.332	71.0752	2.11511	142.15	14246.5	1.19291e+06	0.0114125	47969.1	345.019	G01
207	PI601005	148.287	103.289	1.43565	206.578	20421.9	2.48503e+06	0.00533038	73467.1	377.912	G02
207	PI601005	168.74	94.341	1.78862	188.682	21225.5	2.35906e+06	0.0072708	73192.2	402.767	G03
207	PI601005	136.91	92.807	1.47521	185.614	16941.5	1.85232e+06	0.0060959	60580.9	345.768	G04
764	PI601374	154.934	89.4836	1.73142	178.967	18485.4	1.94874e+06	0.00742037	64088.9	373.014	G01
764	PI601374	158.002	90.506	1.74576	181.012	19066.8	2.033e+06	0.0073973	66012.5	379.556	G02
764	PI601374	128.856	81.302	1.58491	162.604	13968.3	1.33791e+06	0.00747597	49216.6	318.166	G03
778	PI601375	176.921	87.438	2.02339	174.876	20626.2	2.12471e+06	0.00887452	69846.3	409.948	G01
778	PI601375	126.299	82.836	1.52469	165.672	13949.5	1.36132e+06	0.00705875	49534.2	315.6	G02
778	PI601375	148.798	100.732	1.47716	201.465	19985	2.37168e+06	0.00562372	71443.6	375.635	G04
779	PI601376	162.093	82.3248	1.96894	164.65	17792.3	1.72562e+06	0.00917208	60474.1	377.907	G01
779	PI601376	126.299	81.8132	1.54375	163.626	13777.3	1.32791e+06	0.00723634	48798.2	314.374	G02
779	PI601376	198.909	88.4608	2.24855	176.922	23460.8	2.44498e+06	0.00974805	78427.7	450.943	G03
792	NSL243016	156.979	88.972	1.76437	177.944	18622.3	1.95195e+06	0.00760503	64359.5	376.036	G02
793	PI601492	106.869	72.098	1.48227	144.196	10273.4	872604	0.00788442	36698.4	269.467	G02
793	PI601492	101.244	89.9948	1.125	179.99	12148.6	1.28802e+06	0.00479402	46665	283.522	G04
807	PI601430	158.513	81.302	1.94968	162.604	17183.3	1.64584e+06	0.00919662	58484.4	370.402	G01
807	PI601430	136.91	94.7245	1.44534	189.449	17291.6	1.92965e+06	0.0058516	62111.9	348.122	G02
4226	NSL30904	125.788	85.3928	1.47305	170.786	14321.9	1.44079e+06	0.00661549	51229.5	317.829	G01
4226	NSL30904	132.436	93.0628	1.42308	186.126	16433.1	1.80168e+06	0.00586432	59235.8	338.519	G02
4226	NSL30904	133.458	83.8584	1.59147	167.717	14922.1	1.4742e+06	0.00727808	52534.8	329.121	G03
4226	NSL30904	101.627	81.302	1.25	162.604	11016.7	1.0552e+06	0.00589623	41025.2	272.42	G04
4722	PI587130	81.302	71.7145	1.13369	143.429	7774.04	656803	0.00606251	29789.6	226.902	G02
5707	PI601269	97.7925	77.8505	1.25616	155.701	10150.9	930997	0.00618797	37750.4	261.633	G01
5707	PI601269	79.768	75.166	1.06122	150.332	7994.46	707932	0.00541441	31299.6	229.306	G02
5707	PI601269	81.302	71.0752	1.14389	142.15	7704.74	645145	0.00617206	29442.2	226.026	G03
5707	PI601269	55.7352	63.9168	0.871996	127.834	4749.89	357667	0.00523197	20043.6	176.899	G04
11430	PI601558	128.856	81.302	1.58491	162.604	13968.3	1.33791e+06	0.00747597	49216.6	318.166	G01
11430	PI601558	155.445	77.2112	2.01325	154.422	16002.8	1.45565e+06	0.00999959	54226.6	360.584	G03
11430	PI601558	100.733	67.496	1.49243	134.992	9065.41	720853	0.00847969	32336	253.429	G04
78004	PI601210	99.1988	86.4152	1.14793	172.83	11429.7	1.16361e+06	0.00509438	43629.1	275.377	G01
78004	PI601210	92.807	69.797	1.32967	139.594	8636.87	710189	0.00730588	31644.7	242.989	G02
78004	PI601210	115.561	80.2792	1.43949	160.558	12369.5	1.16987e+06	0.00687656	44472.2	294.232	G03
78004	PI601210	117.607	69.5412	1.69118	139.082	10904.7	893381	0.00932639	37961.3	284.97	G04
78010	PI601211	160.048	57.2692	2.79465	114.538	12221.1	824539	0.0187142	40031.9	349.962	G01
78010	PI601211	142.279	85.5205	1.66368	171.041	16223.6	1.63456e+06	0.00746044	56643.6	346.357	G03
78010	PI601211	125.788	73.1204	1.72029	146.241	12263.6	1.05642e+06	0.00902251	42564.8	303.366	G04
29MIBZ2	PI548830	145.73	55.224	2.63889	110.448	10730.4	698111	0.0183256	35312.7	321.364	G01
29MIBZ2	PI548830	121.186	84.37	1.43636	168.74	13632.6	1.35503e+06	0.00652893	49037.4	308.783	G02
29MIBZ2	PI548830	184.847	71.7145	2.57754	143.429	17674.9	1.4933e+06	0.0137836	58285.7	409.138	G03
29MIBZ2	PI548830	109.425	70.564	1.55072	141.128	10295.3	855862	0.00842784	36432.1	271.985	G04
2FACC	PI601808	164.138	80.2792	2.04459	160.558	17569.2	1.66163e+06	0.00976716	59412.5	379.452	G01
2FACC	PI601808	125.788	83.9865	1.49772	167.973	14086	1.39373e+06	0.00683889	50206.3	316.117	G02
2FACC	PI601808	167.717	84.37	1.98788	168.74	18867.1	1.87531e+06	0.00903581	64042.3	390.167	G03
2FACC	PI601808	82.069	65.195	1.25882	130.39	7133.98	547933	0.00740484	26515.4	219.375	G04
2MA22	PI601560	116.073	66.4732	1.74616	132.946	10287.6	805645	0.010074	35616.1	278.804	G03
2MA22	PI601560	154.934	74.6548	2.07534	149.31	15422.1	1.35638e+06	0.010661	52051.4	357.015	G04
33-16	Ames26771	140.106	62.3828	2.2459	124.766	11653.6	856456	0.0138067	38962.1	317.692	G01
33-16	Ames26771	121.186	79.768	1.51923	159.536	12889	1.21124e+06	0.00730399	45802.5	303.165	G02
33-16	Ames26771	109.297	84.37	1.29545	168.74	12295.2	1.2221e+06	0.00588843	45350.9	288.975	G04
38-11	Ames26604	142.662	68.0072	2.09775	136.014	12936.1	1.03643e+06	0.0118294	43601.4	327.982	G01
38-11	Ames26604	104.312	88.4608	1.17919	176.922	12303.4	1.2822e+06	0.00511208	46584.9	286.303	G02
38-11	Ames26604	113.005	74.6548	1.5137	149.31	11248.5	989309	0.00777583	40003.1	283.022	G03
38-11	Ames26604	139.083	75.166	1.85034	150.332	13939.1	1.23434e+06	0.00944052	47809.7	329.115	G04
3IIH6	PI564754	131.541	75.0383	1.75298	150.077	13160.8	1.16344e+06	0.00895899	45533.2	315.634	G01
3IIH6	PI564754	124.638	69.4135	1.79558	138.827	11535.4	943314	0.00992033	39752.7	297.187	G02
3IIH6	PI564754	140.105	92.5512	1.51381	185.102	17289.2	1.88512e+06	0.00627271	61484.9	350.9	G03
3IIH6	PI564754	116.201	77.0835	1.50746	154.167	11942.9	1.08455e+06	0.00749981	42509.3	291.411	G04
4676A	PI601300	119.141	80.2792	1.48408	160.558	12752.7	1.20611e+06	0.00708957	45543.1	300.297	G01
4676A	PI601300	110.448	92.807	1.19008	185.614	13667.1	1.4943e+06	0.0049177	51608.7	301.992	G02
4676A	PI601300	172.831	79.2568	2.18064	158.514	18264	1.70535e+06	0.0105515	61270.3	394.188	G03
4676A	PI601300	136.526	77.2112	1.76821	154.422	14055.1	1.27849e+06	0.00878254	48557.6	326.847	G04
6F629	PI546483	102.778	81.8132	1.25625	163.626	11211.5	1.0806e+06	0.00588869	41693.6	274.966	G01
6F629	PI546483	125.277	75.6772	1.65541	151.354	12640.8	1.12699e+06	0.00838892	44174.4	305.397	G02
6F629	PI546483	111.982	81.302	1.37736	162.604	12139.1	1.16271e+06	0.00649697	44093.4	289.499	G03
78371A	PI601438	112.493	65.4508	1.71874	130.902	9817.03	756965	0.0100707	34078.6	271.364	G01
78371A	PI601438	97.1532	66.9848	1.45038	133.97	8677.05	684746	0.00830367	31144.1	246.73	G03
78551S	PI601562	65.195	60.9765	1.06918	121.953	5300.48	380767	0.00672442	20700	186.757	G01
78551S	PI601562	120.035	78.234	1.53431	156.468	12521.1	1.15404e+06	0.00752115	44404.6	299.353	G02
78551S	PI601562	133.458	80.2792	1.66242	160.558	14285.2	1.35105e+06	0.00794152	49882.5	324.951	G03
78551S	PI601562	91.5288	75.166	1.21769	150.332	9173.14	812308	0.0062127	34410.5	247.917	G04
A188	Ames22443	144.196	90.506	1.59322	181.012	17400.8	1.85536e+06	0.00675093	61248.3	355.489	G01
A188	Ames22443	124.254	73.632	1.6875	147.264	12198.8	1.05819e+06	0.00878906	42482.6	301.263	G02
A188	Ames22443	130.901	79.768	1.64102	159.536	13922.3	1.30834e+06	0.00788954	48730.9	319.912	G03
A188	Ames22443	113.516	78.234	1.45098	156.468	11841.1	1.09136e+06	0.00711265	42496.6	288.254	G04
A214N	PI406112	96.642	70.564	1.36957	141.128	9092.59	755879	0.00744329	33072.4	250.338	G03
A239	Ames23405	104.823	87.438	1.19883	174.876	12220.7	1.25886e+06	0.00525802	46048.5	285.746	G01
A239	Ames23405	135.503	82.836	1.6358	165.672	14966.1	1.46052e+06	0.00757315	52415.3	331.467	G02
A239	Ames23405	131.412	81.302	1.61635	162.604	14245.5	1.36445e+06	0.00762429	50003.7	322.585	G03
A239	Ames23405	114.283	67.1125	1.70286	134.225	10226.4	808553	0.00973061	35557	276.386	G04
A272	Ames27063	123.871	79.001	1.56796	158.002	13047.9	1.21438e+06	0.00761146	46070.6	306.853	G01
A272	Ames27063	79.768	66.3455	1.20231	132.691	7056.33	551533	0.00694978	26566.4	217.173	G02
A272	Ames27063	136.526	83.3472	1.63804	166.694	15172.1	1.48976e+06	0.007537	53123.3	333.837	G03
A272	Ames27063	85.137	56.758	1.5	113.516	6442.94	430817	0.0101351	22957	213.835	G04
A441-5	Ames27064	94.0852	70.0528	1.34306	140.106	8787.91	725257	0.00735251	32117.6	245.435	G04
A554	PI587138	137.038	85.904	1.59524	171.808	15696.1	1.5885e+06	0.00712161	55234.5	337.71	G01
A554	PI587138	167.206	97.6648	1.71204	195.33	21773.5	2.50523e+06	0.00672266	75635.1	403.801	G02
A554	PI587138	234.191	95.6196	2.44919	191.239	29857.6	3.36344e+06	0.00982294	98927.1	522.755	G03
A554	PI587138	198.397	90.506	2.19209	181.012	23941.5	2.55276e+06	0.00928851	80267.3	452.031	G04
A556	Ames23450	101.756	70.564	1.44203	141.128	9573.71	795874	0.00783713	34406.7	258.921	G02
A556	Ames23450	118.118	59.826	1.97436	119.652	9422.04	664073	0.0126561	32012.2	275.198	G03
A556	Ames23450	103.545	71.331	1.45161	142.662	9847.96	827572	0.00780437	35340	262.891	G04
A6	Ames27062	103.801	73.632	1.40972	147.264	10190.7	884003	0.00734231	36814.1	266.174	G01
A6	Ames27062	160.047	77.2116	2.07284	154.423	16476.7	1.49876e+06	0.0102955	55619.3	368.895	G02
A6	Ames27062	130.39	82.836	1.57407	165.672	14401.3	1.40541e+06	0.00728738	50810.4	322.623	G03
A619	PI587139	111.982	72.6096	1.54225	145.219	10841.3	927376	0.00814565	38406.8	278.816	G01
A619	PI587139	117.095	77.7228	1.50657	155.446	12134.6	1.11111e+06	0.00743375	43197.2	293.711	G02
A619	PI587139	140.617	75.166	1.87075	150.332	14092.8	1.24796e+06	0.00954464	48256.3	331.844	G03
A619	PI587139	99.71	76.7	1.3	153.4	10197	921402	0.0065	37577.3	263.272	G04
A632	PI587140	122.72	65.195	1.88235	130.39	10667.6	819339	0.0110727	36494	289.165	G01
A632	PI587140	88.205	71.7145	1.22995	143.429	8434.1	712569	0.00657725	31549	237.952	G02
A632	PI587140	117.095	72.098	1.62411	144.196	11256.4	956105	0.00863889	39476.1	287.03	G03
A634	Ames19308	111.982	64.428	1.7381	128.856	9619.7	730159	0.0103458	33329.7	269.311	G02
A634	Ames19308	74.0155	69.03	1.07222	138.06	6812.39	554011	0.00595679	26579.2	211.758	G04
A635	Ames19309	85.904	61.8716	1.38842	123.743	7086.69	516554	0.0086059	25692.2	221.442	G01
A635	Ames19309	107.764	72.098	1.49468	144.196	10359.4	879909	0.00795043	36939.6	270.989	G02
A635	Ames19309	117.734	66.729	1.76437	133.458	10475.1	823480	0.01014	36202.3	282.016	G03
A635	Ames19309	91.6565	74.0155	1.23834	148.031	9045.34	788730	0.00641628	33771.2	246.597	G04
A641	Ames19311	130.901	106.358	1.23077	212.715	18563.1	2.32595e+06	0.00443784	69425.1	353.071	G01
A641	Ames19311	112.494	76.7	1.46667	153.4	11504.3	1.03953e+06	0.00733335	41190.2	284.639	G02
A641	Ames19311	91.273	77.8505	1.17241	155.701	9474.2	868930	0.00577544	35934.2	251.112	G03
A641	Ames19311	80.1515	69.03	1.16111	138.06	7377.14	599939	0.00645062	28062	221.409	G04
A654	PI587141	102.395	66.3455	1.54335	132.691	9057.89	707977	0.00892111	32084.2	254.883	G04
A659	NSL81599	152.888	71.0752	2.15108	142.15	14488.8	1.2132e+06	0.0116066	48684.5	349.665	G01
A659	NSL81599	150.844	87.438	1.72515	174.876	17585.9	1.81154e+06	0.00756644	61008.4	363.522	G02
A659	NSL81599	149.82	66.9848	2.23663	133.97	13380.9	1.05595e+06	0.0128051	44758	339.995	G03
A659	NSL81599	114.666	85.5205	1.34081	171.041	13075.1	1.31734e+06	0.00601259	47806.2	299.32	G04
A661	PI607521	122.72	79.3845	1.54589	158.769	12989.4	1.21481e+06	0.00746809	45994.8	305.332	G01
A661	PI607521	101.244	68.5188	1.47761	137.038	9249.49	746635	0.00827019	33063.4	255.544	G02
A661	PI607521	123.871	76.7	1.615	153.4	12667.8	1.14467e+06	0.008075	44473	304.143	G03
A661	PI607521	121.57	52.5395	2.31387	105.079	8516.27	527128	0.0168896	28380.3	274.107	G04
A679	PI587142	114.538	87.438	1.30994	174.876	13353.3	1.37553e+06	0.00574534	49112	301.569	G01
A679	PI587142	144.196	81.302	1.77358	162.604	15631.2	1.49719e+06	0.00836597	53975.8	344.936	G02
A679	PI587142	148.798	91.0172	1.63483	182.034	18057.6	1.93626e+06	0.00688835	63249.6	364.056	G03
A680	Ames23503	158.002	84.37	1.87273	168.74	17774.2	1.76668e+06	0.0085124	60852.3	372.78	G01
A680	Ames23503	150.332	104.312	1.44118	208.624	20908.6	2.56945e+06	0.00529844	75152.8	382.628	G03
A680	Ames23503	120.035	80.1515	1.49761	160.303	12828	1.2113e+06	0.00716559	45723.3	301.665	G04
A682	PI587143	79.768	69.03	1.15556	138.06	7341.85	597069	0.00641975	27968.4	220.799	G02
A682	PI587143	102.011	79.001	1.29126	158.002	10745.3	1.00007e+06	0.00626826	39667.5	270.037	G03
A682	PI587143	59.059	67.8795	0.870056	135.759	5345.19	427448	0.00491557	22577.1	187.682	G04
Ab28A	Ames18999	130.39	83.8584	1.55488	167.717	14579.1	1.44031e+06	0.00711077	51563.3	323.837	G01
Ab28A	Ames18999	133.969	79.768	1.67949	159.536	14248.6	1.33901e+06	0.00807445	49663.3	325.255	G02
Ab28A	Ames18999	164.649	87.438	1.88304	174.876	19195.5	1.97733e+06	0.00825895	65664.1	387.944	G03
Ab28A	Ames18999	129.239	65.195	1.98235	130.39	11234.4	862867	0.0116609	38148.4	300.836	G04
AQA3	PI564749	110.064	87.8215	1.25328	175.643	12888	1.33343e+06	0.00547282	47959.6	294.738	G01
AQA3	PI564749	162.988	63.2775	2.57576	126.555	13751.3	1.02512e+06	0.0156107	45349.5	360.79	G02
AQA3	PI564749	108.403	83.3472	1.30062	166.694	12046.8	1.18288e+06	0.00598444	44388.4	286.178	G03
AQA3	PI564749	111.215	82.836	1.34259	165.672	12283.5	1.19873e+06	0.00621571	44896.8	290.168	G04
B10	NSL65865	83.9865	58.6755	1.43137	117.351	6570.6	454196	0.00935538	23653.5	214.234	G01
B10	NSL65865	98.176	74.1436	1.32413	148.287	9705.49	847759	0.00684894	35597.6	257.446	G03
B103	PI594046	114.539	55.224	2.07408	110.448	8433.72	548691	0.0144033	28467	263.956	G01
B103	PI594046	95.6192	81.302	1.1761	162.604	10365.4	992813	0.00554764	39277.6	262.726	G03
B103	PI594046	87.0545	70.1805	1.24044	140.361	8146.04	673510	0.00677835	30399.4	234.055	G04
B104	PI594047	99.1988	56.758	1.74775	113.516	7507.1	501973	0.0118091	25985.8	238.208	G03
B104	PI594047	80.1515	60.2095	1.33121	120.419	6434.51	456417	0.00847905	23568.6	209.757	G04
B105	PI594048	97.7925	92.807	1.05372	185.614	12101.1	1.32308e+06	0.00435421	47492.5	282.063	G02
B105	PI594048	101.755	83.8588	1.21341	167.718	11377.4	1.12402e+06	0.00554913	42722.1	276.016	G03
B105	PI594048	114.539	79.2568	1.44516	158.514	12104	1.13017e+06	0.0069927	43479.1	291.243	G04
B109	PI597927	133.97	97.1536	1.37895	194.307	17354.2	1.9863e+06	0.0054432	63018.7	346.211	G02
B109	PI597927	171.808	83.3472	2.06135	166.694	19093	1.87476e+06	0.00948477	64497	396.48	G03
B109	PI597927	168.74	83.9865	2.00913	167.973	18895.8	1.86964e+06	0.00917412	64047.4	391.606	G04
B115	PI615190	121.186	65.4504	1.85157	130.901	10575.6	815450	0.0108491	36269.5	286.712	G01
B115	PI615190	122.337	65.195	1.87647	130.39	10634.3	816779	0.0110381	36397	288.482	G02
B115	PI615190	132.435	71.5868	1.84999	143.174	12640.8	1.06608e+06	0.00991067	43358.1	313.397	G03
B115	PI615190	91.6565	81.302	1.12736	162.604	9935.81	951668	0.00531773	38140.2	256.432	G04
B14A	PI550461	78.6175	65.195	1.20588	130.39	6833.96	524889	0.00709343	25707.2	213.78	G02
B14A	PI550461	92.5516	70.564	1.3116	141.128	8707.75	723886	0.00712825	32015.6	243.553	G03
B14A	PI550461	74.0155	60.2095	1.2293	120.419	5941.91	421476	0.00782993	22229.9	199.705	G04
B164	Ames27066	173.342	73.1208	2.37063	146.242	16899.9	1.45581e+06	0.0124333	56176.2	389.135	G01
B164	Ames27066	128.345	96.642	1.32804	193.284	16538	1.88291e+06	0.00527001	60612.5	336.209	G02
B164	Ames27066	119.141	91.5288	1.30168	183.058	14539.8	1.56782e+06	0.00545394	53562.9	314.436	G03
B164	Ames27066	140.616	95.6192	1.47059	191.238	17927.5	2.01951e+06	0.00589809	64150.4	355.498	G04
B2	Ames26769	159.536	66.4732	2.4	132.946	14139.8	1.10732e+06	0.0138462	46943.1	357.357	G01
B2	Ames26769	123.742	75.166	1.64626	150.332	12401.6	1.0982e+06	0.00839926	43382.7	302.136	G02
B2	Ames26769	126.299	95.6196	1.32085	191.239	16102.2	1.8139e+06	0.00529752	59096.6	331.515	G03
B37	PI550467	100.221	82.3248	1.21739	164.65	11000.9	1.06694e+06	0.00567105	41269.9	271.495	G01
B37	PI550467	103.162	78.234	1.31863	156.468	10761	991810	0.00646386	39510.7	270.941	G02
B37	PI550467	98.176	87.438	1.12281	174.876	11445.8	1.17903e+06	0.00492459	43992.3	275.163	G03
B37	PI550467	146.114	88.3327	1.65413	176.665	17208.8	1.79083e+06	0.00718146	60146.2	356.279	G04
B46	PI550469	117.734	67.496	1.74432	134.992	10595.5	842519	0.0099109	36688.4	282.876	G01
B46	PI550469	110.832	65.5785	1.69006	131.157	9690.88	748697	0.00988338	33739.8	268.6	G04
B52	PI550454	121.186	85.137	1.42342	170.274	13756.5	1.37978e+06	0.00641182	49585	309.734	G02
B57	PI550472	94.7245	49.088	1.92969	98.176	6199.78	358536	0.0150757	21132.4	221.864	G01
B57	PI550472	91.273	64.428	1.41667	128.856	7840.72	595130	0.00843254	28292.4	233.647	G02
B57	PI550472	83.3472	59.826	1.39316	119.652	6648.44	468588	0.00893051	24083.9	214.593	G03
B57	PI550472	71.7145	61.36	1.16875	122.72	5867.2	424129	0.00730469	22274.3	197.548	G04
B64	PI550440	68.6465	61.36	1.11875	122.72	5616.2	405984	0.00699219	21610.9	192.685	G01
B64	PI550440	79.768	66.4736	1.2	132.947	7069.95	553665	0.00692302	26632.6	217.344	G02
B64	PI550440	94.0856	65.962	1.42636	131.924	8274.76	643029	0.00829279	29812.1	240.287	G03
B64	PI550440	83.603	55.224	1.51389	110.448	6155.86	400495	0.0105131	21891.6	209.363	G04
B68	PI550465	118.373	50.1108	2.36223	100.222	7909.05	466914	0.0180783	26299.7	265.894	G01
B68	PI550465	90.506	62.127	1.45679	124.254	7497.16	548729	0.00899253	26882.8	229.507	G02
B73	PI550473	124.766	93.574	1.33334	187.148	15566.4	1.71603e+06	0.00546449	56994.6	326.354	G02
B73	PI550473	149.181	83.603	1.7844	167.206	16629.4	1.63787e+06	0.00818534	57365.3	356.296	G04
B73Htrhm	Ames27065	154.934	95.6192	1.62032	191.238	19752.9	2.22514e+06	0.00649863	69303.4	380.059	G02
B73Htrhm	Ames27065	154.423	79.768	1.9359	159.536	16424	1.54344e+06	0.00930721	55956.6	361.443	G04
B75	PI608774	112.493	87.438	1.28655	174.876	13114.9	1.35097e+06	0.00564276	48461.8	298.206	G02
B75	PI608774	117.607	80.2792	1.46497	160.558	12588.5	1.19058e+06	0.00699829	45083.4	297.693	G03
B75	PI608774	116.201	72.865	1.59474	145.73	11289.3	969094	0.00839335	39729.3	286.38	G04
B76	PI550483	85.5205	78.6175	1.0878	157.235	8964.54	830288	0.00530637	34809.1	243.084	G01
B76	PI550483	77.8505	75.166	1.03571	150.332	7802.28	690914	0.00528426	30804	226.352	G02
B76	PI550483	110.064	80.535	1.36667	161.07	11818.7	1.12134e+06	0.00650794	43010.2	285.33	G04
B77	PI608765	84.37	74.7825	1.12821	149.565	8412.53	741153	0.00578567	32285.2	235.964	G01
B77	PI608765	117.351	71.7145	1.63636	143.429	11221	948027	0.00875061	39296.6	287.028	G02
B77	PI608765	118.629	70.564	1.68116	141.128	11161.3	927850	0.00913673	38895.5	287.926	G03
B77	PI608765	71.331	63.1498	1.12955	126.3	6006.05	446830	0.00685962	23041.1	199.383	G04
B79	PI608766	93.9575	60.2095	1.56051	120.419	7542.85	535034	0.00993955	26658.3	233.079	G02
B84	PI608767	90.8895	71.7145	1.26738	143.429	8690.79	734256	0.00677743	32242.6	242.32	G01
B84	PI608767	109.297	59.059	1.85065	118.118	8606.67	598828	0.0120172	29519.3	258.613	G02
B84	PI608767	132.947	66.4732	2.00001	132.946	11783.2	922765	0.0115385	39963.7	308.845	G03
B84	PI608767	80.2792	59.5706	1.34763	119.141	6376.37	447493	0.0086757	23284.4	209.153	G04
B97	PI564682	98.176	69.2854	1.41698	138.571	9069.55	740302	0.00784309	32724.9	251.303	G01
B97	PI564682	67.1125	83.2195	0.806452	166.439	7446.76	730085	0.00371637	32531.8	222.639	G02
B97	PI564682	117.607	75.6772	1.55406	151.354	11866.9	1.05799e+06	0.00787531	41975.3	292.131	G03
BlackJewell85	PI601081	96.642	66.3455	1.45665	132.691	8549.02	668203	0.00841993	30655.2	245.078	G02
BO9	PI601007	119.652	81.302	1.4717	162.604	12970.6	1.24235e+06	0.00694197	46405.3	302.414	G02
BO9	PI601007	154.422	76.7	2.01333	153.4	15792.3	1.42699e+06	0.0100666	53512.8	358.208	G03
BO9	PI601007	75.166	68.5184	1.09702	137.037	6867.01	554314	0.00614005	26591	212.835	G04
C103	Ames19284	98.176	78.234	1.2549	156.468	10240.9	943879	0.00615148	38095.6	262.762	G02
C103	Ames19284	114.539	76.1884	1.50336	152.377	11635.4	1.04436e+06	0.00756729	41438.6	287.494	G04
C123	Ames19313	112.238	67.496	1.66288	134.992	10100.8	803184	0.00944819	35269.2	273.254	G01
C123	Ames19313	107.764	74.7825	1.44103	149.565	10745.1	946655	0.00738988	38622.6	274.276	G03
C123	Ames19313	64.8115	72.098	0.898936	144.196	6230.37	529198	0.00478158	25958.3	202.36	G04
C49A	Ames27067	145.346	97.7925	1.48627	195.585	18951.7	2.18341e+06	0.00582853	67659.8	366.185	G01
C49A	Ames27067	113.133	77.467	1.4604	154.934	11685.4	1.06645e+06	0.00722968	41877.8	286.662	G04
CH701-30	Ames27069	109.425	74.6548	1.46575	149.31	10892.2	957972	0.00752952	39003.7	276.931	G02
CH701-30	Ames27069	111.982	78.7456	1.42207	157.491	11757.5	1.09074e+06	0.00692566	42388.5	286.298	G01
CH701-30	Ames27069	139.594	84.37	1.65455	168.74	15703.4	1.56086e+06	0.00752066	54882.2	340.355	G03
CH701-30	Ames27069	106.869	71.0752	1.5036	142.15	10127.6	848022	0.00811297	36067.7	268.225	G04
CH9	Ames27068	114.027	80.2796	1.42038	160.559	12205.4	1.15435e+06	0.00678521	44015.6	291.647	G01
CH9	Ames27068	85.3928	71.5864	1.19286	143.173	8150.62	687389	0.00639036	30756.7	233.246	G02
CH9	Ames27068	122.72	72.865	1.68421	145.73	11922.7	1.02347e+06	0.00886427	41535.4	297.705	G03
CH9	Ames27068	88.205	74.7825	1.17949	149.565	8794.92	774842	0.00604865	33298.2	242.059	G04
CI7Goodman-Buckler	Ames28367	90.8895	79.768	1.13942	159.536	9666.76	908429	0.005478	36984.4	253.114	G04
CI7Goodman-Buckler	Ames28367	83.603	81.302	1.0283	162.604	9062.79	868049	0.00485048	35870.9	243.912	G02
CI187-2	Ames26138	75.5495	82.836	0.912037	165.672	8344.29	814310	0.00422239	34561	234.093	G03
CI187-2	Ames26138	80.2792	75.4214	1.06441	150.843	8073.03	717319	0.00541227	31575.2	230.457	G04
CI187-2	Ames26138	111.982	71.0752	1.57554	142.15	10612.2	888596	0.00850114	37434.9	276.99	G01
CI21E	CIze21	125.021	82.4525	1.51628	164.905	13744.4	1.33509e+06	0.00705246	48862	312.953	G02
CI21E	CIze21	175.387	81.302	2.15723	162.604	19012.4	1.82104e+06	0.0101756	63862.8	400.893	G03
CI21E	CIze21	158.769	62.5105	2.53988	125.021	13233	974522	0.0155821	43695.4	352.246	G04
CI21E	CIze21	148.031	95.108	1.55645	190.216	18771.9	2.10333e+06	0.00627601	66379.1	367.543	G01
CI28A	CIze28	110.448	78.234	1.41176	156.468	11521.1	1.06186e+06	0.00692042	41605.8	283.081	G02
CI28A	CIze28	101.244	94.5968	1.07027	189.194	12769.8	1.42312e+06	0.00433892	49853.1	289.926	G03
CI28A	CIze28	121.186	83.9865	1.44292	167.973	13570.7	1.34274e+06	0.00658869	48764.5	308.309	G04
CI28A	CIze28	95.4915	94.7245	1.0081	189.449	12060.5	1.34589e+06	0.00408137	48074.9	281.275	G01
CI31A	Ames21512	127.322	70.564	1.80435	141.128	11979.1	995840	0.00980624	41249.7	303.207	G01
CI31A	Ames21512	124.254	81.302	1.5283	162.604	13469.5	1.29013e+06	0.00720897	47806.3	310.257	G02
CI31A	Ames21512	98.6872	82.836	1.19136	165.672	10899.8	1.0637e+06	0.00551554	41146	269.709	G03
CI31A	Ames21512	127.706	51.389	2.48507	102.778	8750.21	529749	0.0185453	28951.7	284.344	G04
CI3A	Ames26116	108.914	67.496	1.61364	134.992	9801.68	779399	0.00916839	34416.3	267.481	G01
CI3A	Ames26116	96.2585	61.36	1.56875	122.72	7875.23	569285	0.00980469	27803.8	238.404	G03
CI3A	Ames26116	123.487	75.933	1.62626	151.866	12502.3	1.11841e+06	0.00821345	43834.5	302.583	G04
CI3A	Ames26116	125.021	80.535	1.55238	161.07	13424.8	1.27371e+06	0.00739229	47496.1	310.655	G02
CI64	Ames19314	134.481	53.69	2.50476	107.38	9627.03	608929	0.0178912	31829.3	299.037	G01
CI64	Ames19314	108.147	62.894	1.71951	125.788	9069.06	671974	0.0104848	31479.7	260.846	G04
CI66	PI587148	113.005	85.904	1.31548	171.808	12943.4	1.30992e+06	0.00587267	47552.9	297.063	G01
CI66	PI587148	99.71	77.2112	1.29139	154.422	10265	933726	0.00641421	37893.4	263.935	G02
CI66	PI587148	95.108	67.8795	1.40113	135.759	8607.84	688358	0.00791599	31140.1	244.395	G03
CI66	PI587148	137.038	68.5184	2.00001	137.037	12519.5	1.01059e+06	0.0111941	42460.8	318.35	G04
CI90C	Ames22440	122.208	81.302	1.50314	162.604	13247.7	1.26889e+06	0.00709029	47182.3	306.763	G01
CI90C	Ames22440	129.367	76.1888	1.69798	152.378	13141.8	1.17958e+06	0.00854688	45716.6	313.121	G03
CI90C	Ames22440	110.448	89.3555	1.23605	178.711	13158.8	1.38522e+06	0.00530494	49154.5	297.386	G04
CI90C	Ames22440	137.293	79.768	1.72115	159.536	14602.1	1.37223e+06	0.00827478	50677.2	331.071	G02
CI91BGoodman-Buckler	Ames28365	104.312	80.7908	1.29114	161.582	11236.6	1.06949e+06	0.00612881	41482.3	276.14	G02
CI91BGoodman-Buckler	Ames28365	133.458	86.4156	1.54437	172.831	15377.1	1.56548e+06	0.00685371	54460.4	332.155	G03
CI91BGoodman-Buckler	Ames28365	104.695	70.564	1.4837	141.128	9850.31	818869	0.00806356	35179.9	263.903	G04
CI91BGoodman-Buckler	Ames28365	120.035	75.166	1.59694	150.332	12030.1	1.0653e+06	0.00814765	42325.2	295.711	G01
CM105	PI587124	116.584	82.3248	1.41615	164.65	12797	1.24114e+06	0.00659695	46180.6	298.493	G01
CM105	PI587124	93.1905	69.4135	1.34254	138.827	8624.91	705309	0.00741736	31524.8	243.135	G02
CM105	PI587124	139.594	79.768	1.75	159.536	14846.8	1.39522e+06	0.00841346	51381.2	335.113	G03
CM105	PI587124	137.293	77.8505	1.76355	155.701	14251.1	1.30705e+06	0.00868742	49256.2	328.913	G04
CM174	Ames19316	105.846	78.234	1.35294	156.468	11041	1.01762e+06	0.00663206	40279.1	275.389	G01
CM174	Ames19316	118.502	74.0155	1.60104	148.031	11694.6	1.01974e+06	0.00829552	41124.4	291.708	G02
CM174	Ames19316	115.05	65.4508	1.75781	130.902	10040.2	774170	0.0102996	34720.6	275.857	G03
CM37	Ames20190	105.079	87.8215	1.19651	175.643	12304.3	1.27303e+06	0.00522492	46389.4	286.672	G01
CM37	Ames20190	79.768	86.4156	0.923074	172.831	9190.93	935692	0.00409647	37883.9	245.611	G03
CM7	Ames27070	138.06	94.7245	1.45749	189.449	17436.9	1.94586e+06	0.00590077	62517.4	350.068	G01
CM7	Ames27070	104.824	95.108	1.10215	190.216	13292.7	1.48941e+06	0.00444417	51395.3	296.22	G03
CML10	Ames27072	141.512	58.6755	2.41176	117.351	11071	765289	0.0157632	36736.9	316.707	G01
CML10	Ames27072	128.345	82.3248	1.55901	164.65	14087.9	1.36634e+06	0.00726244	49799.9	318.497	G02
CML10	Ames27072	134.48	65.962	2.03876	131.924	11827.5	919108	0.0118532	40011.2	311.078	G03
CML10	Ames27072	111.982	67.1125	1.66857	134.225	10020.5	792273	0.00953469	34967.3	272.367	G04
CML103	Ames27081	106.102	57.525	1.84445	115.05	8138.01	551513	0.0122963	27926.3	251.261	G01
CML103	Ames27081	122.209	68.5188	1.78358	137.038	11164.8	901243	0.00998271	38517.4	291.903	G02
CML103	Ames27081	113.516	82.069	1.38318	164.138	12421.5	1.20098e+06	0.00646345	45073.7	293.028	G03
CML103	Ames27081	124.638	67.1125	1.85714	134.225	11153	881811	0.0106122	38232.2	294.659	G04
CML108	Ames27082	113.005	60.8488	1.85714	121.698	9168.27	657235	0.0117046	31428.7	267.154	G01
CML108	Ames27082	61.7435	68.5188	0.901118	137.038	5640.79	455334	0.00504356	23478.4	192.527	G02
CML108	Ames27082	116.968	82.836	1.41204	165.672	12918.8	1.26073e+06	0.00653721	46651.5	299.774	G03
CML108	Ames27082	100.094	79.768	1.25481	159.536	10645.7	1.00042e+06	0.00603273	39602	267.903	G04
CML11	Ames27258	155.445	55.224	2.81481	110.448	11445.7	744651	0.0195473	37471.5	339.553	G01
CML11	Ames27258	119.141	72.098	1.65248	144.196	11453.1	972807	0.00878981	40036.8	290.583	G02
CML11	Ames27258	159.919	78.234	2.04412	156.468	16681.5	1.53749e+06	0.0100202	56412.6	369.718	G03
CML11	Ames27258	149.181	69.03	2.16111	138.06	13730.7	1.11663e+06	0.0120062	46111.4	340.863	G04
CML14	Ames27074	134.737	86.671	1.55458	173.342	15570.3	1.58984e+06	0.00687865	55071.4	334.654	G03
CML14	Ames27074	96.642	65.962	1.46512	131.924	8499.6	660501	0.00851812	30439.1	244.608	G04
CML154Q	Ames27083	73.1204	66.4732	1.1	132.946	6480.73	507518	0.00634616	25073.1	206.79	G01
CML154Q	Ames27083	59.3144	54.7124	1.08411	109.425	4326.98	278902	0.00759896	16820.4	168.834	G02
CML154Q	Ames27083	105.846	68.0072	1.55639	136.014	9597.72	768961	0.00877667	33938.6	262.791	G03
CML157Q	Ames27084	118.118	76.7	1.54	153.4	12079.5	1.09151e+06	0.0077	42806.2	294.23	G01
CML157Q	Ames27084	61.7435	64.428	0.958333	128.856	5304.01	402588	0.00570437	21544.2	186.462	G02
CML157Q	Ames27084	140.361	88.972	1.57759	177.944	16650.9	1.74531e+06	0.00679994	58721.7	347.063	G04
CML158Q	Ames27085	111.982	70.0528	1.59854	140.106	10459.5	863215	0.0087511	36792.4	275.785	G01
CML158Q	Ames27085	131.924	73.632	1.79167	147.264	12951.8	1.12351e+06	0.0093316	44649.5	314.741	G02
CML158Q	Ames27085	152.889	81.302	1.8805	162.604	16573.6	1.58744e+06	0.00887031	56706.5	360.349	G03
CML158Q	Ames27085	97.7925	64.0445	1.52695	128.089	8350.76	630070	0.00914339	29644.2	244.241	G04
CML218	Ames27086	148.287	96.1308	1.54255	192.262	19006.6	2.15252e+06	0.00615379	67330.7	369.202	G01
CML218	Ames27086	160.047	65.4508	2.44531	130.902	13967	1.07696e+06	0.0143279	46283.7	357.339	G02
CML218	Ames27086	102.778	85.904	1.19643	171.808	11772.1	1.19137e+06	0.0053412	44383.7	280.401	G03
CML218	Ames27086	124.254	82.836	1.5	165.672	13723.6	1.33927e+06	0.00694444	48898.9	312.108	G04
CML220	Ames27087	111.982	65.195	1.71765	130.39	9734.22	747647	0.0101038	33794.8	270.177	G02
CML220	Ames27087	79.001	74.0155	1.06736	148.031	7796.4	679826	0.00553035	30464.8	226.498	G03
CML228	Ames27088	90.506	72.098	1.25532	144.196	8700.4	738999	0.00667723	32362	242.197	G01
CML228	Ames27088	90.1225	69.4135	1.29834	138.827	8340.96	682089	0.00717316	30747.7	238.066	G03
CML228	Ames27088	116.584	67.496	1.72727	134.992	10491.9	834286	0.00981405	36390.5	280.855	G04
CML238	Ames27089	109.297	61.36	1.78125	122.72	8941.99	646399	0.0111328	30855.6	261.148	G01
CML238	Ames27089	88.972	55.991	1.58904	111.982	6642.18	438137	0.0108838	23391.4	219.498	G03
CML238	Ames27089	108.531	58.292	1.86184	116.584	8435.28	579281	0.012249	28904.8	256.414	G04
CML247	PI595541	107.38	71.331	1.50538	142.662	10212.7	858223	0.00809342	36361.6	269.406	G01
CML247	PI595541	101.627	78.234	1.29902	156.468	10601	977062	0.00636774	39073.6	268.412	G02
CML254	PI595542	102.778	66.3455	1.54913	132.691	9091.81	710629	0.00895453	32180	255.541	G02
CML254	PI595542	84.9453	66.9207	1.26934	133.841	7579.47	597559	0.00727416	28107.9	226.332	G03
CML254	PI595542	117.734	57.525	2.04667	115.05	9030.24	611980	0.0136444	30532.9	272.105	G04
CML258	Ames27090	153.911	79.768	1.92949	159.536	16369.6	1.53832e+06	0.00927637	55797.8	360.527	G01
CML258	Ames27090	174.876	99.71	1.75385	199.42	23249.2	2.73104e+06	0.00674556	80430.1	419.578	G02
CML258	Ames27090	117.096	78.7456	1.48701	157.491	12294.3	1.14055e+06	0.00724192	43887.6	294.952	G03
CML258	Ames27090	178.456	85.904	2.07738	171.808	20440.1	2.0686e+06	0.00927404	68979	411.136	G04
CML261	Ames27091	100.732	88.4608	1.13872	176.922	11881.2	1.2382e+06	0.00493666	45465.1	280.606	G01
CML261	Ames27091	114.666	87.0545	1.31718	174.109	13309.6	1.36502e+06	0.00580256	48882.2	301.287	G02
CML261	Ames27091	122.72	83.8584	1.46342	167.717	13721.5	1.35559e+06	0.00669249	49152.4	310.747	G03
CML261	Ames27091	100.094	77.8505	1.28571	155.701	10389.8	952903	0.00633357	38398.5	265.395	G04
CML264	PI595544	113.005	67.496	1.67424	134.992	10169.8	808673	0.00951275	35466.6	274.591	G01
CML264	PI595544	128.856	65.962	1.95349	131.924	11332.8	880668	0.0113575	38561.4	300.957	G02
CML264	PI595544	110.959	69.5416	1.59558	139.083	10288.4	842893	0.00879912	36203.2	273.417	G03
CML264	PI595544	56.5026	60.0818	0.940428	120.164	4526.37	320386	0.00600272	18520.2	172.279	G04
CML277	PI595550	102.011	58.292	1.75	116.584	7928.57	544484	0.0115132	27438.8	244.878	G01
CML277	PI595550	106.23	68.6465	1.54749	137.293	9723.04	786325	0.00864517	34421.6	264.212	G02
CML277	PI595550	95.875	67.8795	1.41243	135.759	8677.26	693909	0.00797983	31332.7	245.683	G03
CML277	PI595550	100.094	66.3455	1.50867	132.691	8854.34	692068	0.00872064	31510.8	250.946	G04
CML281	Ames27092	111.47	84.8816	1.31325	169.763	12615.7	1.26156e+06	0.00593332	46369	293.214	G02
CML281	Ames27092	139.594	78.234	1.78431	156.468	14561.3	1.34208e+06	0.00874664	50231.8	333.399	G03
CML281	Ames27092	138.06	67.496	2.04545	134.992	12424.7	987970	0.0116219	42013.4	319.129	G04
CML287	PI595565	67.496	73.632	0.916667	147.264	6626.49	574819	0.00477431	27390	208.573	G02
CML287	PI595565	76.4446	62.127	1.23046	124.254	6332.36	463476	0.00759541	23684.4	206.184	G04
CML311	Ames27093	70.564	83.9865	0.840183	167.973	7901.9	781847	0.00383645	33886.6	228.662	G01
CML311	Ames27093	79.001	62.127	1.2716	124.254	6544.13	478975	0.00784941	24256.9	210.345	G04
CML314	Ames27094	92.5516	77.2112	1.19868	154.422	9528.03	866691	0.00595372	35903.5	252.299	G01
CML314	Ames27094	69.797	77.8505	0.896552	155.701	7244.98	664476	0.00441651	30218.6	218.242	G02
CML314	Ames27094	113.004	67.496	1.67424	134.992	10169.8	808670	0.00951272	35466.5	274.591	G03
CML321	Ames27095	126.299	76.1888	1.65771	152.378	12830.1	1.1516e+06	0.00834418	44824.6	307.767	G02
CML322	Ames27096	53.69	66.9848	0.801525	133.97	4795.22	378413	0.00458888	21007.8	178.732	G01
CML322	Ames27096	70.564	63.9164	1.104	127.833	6013.6	452822	0.00662405	23238.5	199.235	G02
CML322	Ames27096	75.933	72.865	1.04211	145.73	7377.14	633269	0.00548476	29063.3	220.136	G03
CML322	Ames27096	67.496	68.263	0.988764	136.526	6143.31	494047	0.00555485	24661.7	200.681	G04
CML323	Ames27097	139.083	74.6548	1.86301	149.31	13844.3	1.21761e+06	0.00957025	47435	328.558	G01
CML323	Ames27097	121.697	94.0852	1.29348	188.17	15266.5	1.69217e+06	0.00527234	56332.9	321.951	G02
CML323	Ames27097	168.74	79.768	2.11538	159.536	17946.7	1.68653e+06	0.0101701	60427.1	387.261	G03
CML323	Ames27097	158.002	78.7452	2.0065	157.49	16589.2	1.53897e+06	0.00977192	56239	366.791	G04
CML328	Ames27098	96.1308	76.1888	1.26174	152.378	9765.45	876526	0.00635105	36273.2	256.741	G01
CML328	Ames27098	148.798	92.04	1.61667	184.08	18260.5	1.98002e+06	0.00673611	64094.7	365.248	G03
CML328	Ames27098	119.14	82.3248	1.4472	164.65	13077.6	1.26835e+06	0.0067416	46961.7	302.803	G04
CML331	Ames27099	97.1532	55.7352	1.74312	111.47	7219.81	474063	0.011994	25002.5	233.461	G01
CML331	Ames27099	108.914	67.1125	1.62286	134.225	9745.99	770567	0.00927347	34183.9	267.033	G02
CML331	Ames27099	83.603	73.632	1.13542	147.264	8207.81	711992	0.00591363	31436.9	233.171	G03
CML331	Ames27099	108.147	78.234	1.38235	156.468	11281	1.03974e+06	0.00677624	40941	279.225	G04
CML332	Ames27100	89.4832	66.9844	1.33588	133.969	7991.97	630680	0.0076482	29247.7	233.884	G01
CML332	Ames27100	86.2875	65.5785	1.31579	131.157	7544.81	582896	0.00769468	27717.2	226.795	G03
CML332	Ames27100	126.811	76.1888	1.66443	152.378	12882.1	1.15627e+06	0.00837798	44973.1	308.658	G04
CML333	Ames27101	105.846	72.6092	1.45775	145.218	10247.2	876552	0.00769939	36738.4	268.357	G01
CML333	Ames27101	112.494	71.0752	1.58274	142.15	10660.7	892656	0.00853998	37572.3	277.872	G02
CML333	Ames27101	152.889	74.1432	2.06207	148.286	15114.2	1.3202e+06	0.0106659	51054.3	352.789	G03
CML333	Ames27101	98.176	75.6776	1.29729	151.355	9906.3	883201	0.0065741	36525.8	259.425	G04
CML341	Ames27102	128.856	61.36	2.1	122.72	10542.1	762071	0.013125	35527.9	296.171	G01
CML341	Ames27102	111.982	79.001	1.41748	158.002	11795.6	1.09783e+06	0.00688095	42557.6	286.616	G03
CML341	Ames27102	105.846	75.166	1.40816	150.332	10608	939371	0.00718451	38331.3	271.523	G04
CML38	PI595534	117.095	59.826	1.95726	119.652	9340.45	658323	0.0125466	31773.5	273.362	G01
CML38	PI595534	89.3555	69.03	1.29444	138.06	8224.28	668832	0.00719136	30341.4	236.308	G02
CML38	PI595534	79.768	68.6465	1.16201	137.293	7301.06	590453	0.00649168	27766.1	220.277	G03
CML45	Ames27076	100.733	52.156	1.93138	104.312	7005.09	430427	0.0142013	23874.4	235.891	G01
CML45	Ames27076	100.094	72.865	1.37368	145.73	9724.42	834764	0.00722992	35345	259.003	G02
CML45	Ames27076	93.0624	76.7	1.21333	153.4	9517.18	859973	0.00606665	35737.6	252.438	G03
CML45	Ames27076	102.011	74.0155	1.37824	148.031	10067.2	877834	0.00714113	36561.8	263.657	G04
CML5	Ames27071	137.677	60.593	2.27215	121.186	11123	794007	0.0143807	37140.2	311.49	G02
CML5	Ames27071	165.672	85.3924	1.94013	170.785	18862.8	1.89761e+06	0.00871316	64245.8	387.577	G03
CML5	Ames27071	138.06	78.7452	1.75325	157.49	14495.4	1.34473e+06	0.00853857	50149.5	331.266	G04
CML52	PI595561	132.691	48.7045	2.72441	97.409	8616.87	494424	0.021452	28282.5	291.207	G02
CML61	Ames27078	101.244	72.4815	1.39683	144.963	9784.42	835494	0.00739061	35422.1	260.445	G01
CML61	Ames27078	64.428	75.6772	0.851353	151.354	6500.97	579595	0.0043143	27717.5	207.23	G03
CML61	Ames27078	58.6755	66.3455	0.884393	132.691	5190.47	405695	0.0051121	21772.6	184.809	G04
CML69	Ames28184	58.292	71.331	0.817204	142.662	5544.04	465892	0.00439357	24073	191.89	G02
CML69	Ames28184	88.972	77.7224	1.14474	155.445	9220.16	844240	0.00564841	35225	247.276	G03
CML69	Ames28184	72.6092	69.2858	1.04797	138.572	6707.72	547520	0.00580054	26374.8	209.944	G04
CML77	Ames28185	127.833	72.098	1.77305	144.196	12288.7	1.04378e+06	0.00943111	42435.8	305.814	G01
CML77	Ames28185	149.948	83.603	1.79358	167.206	16714.9	1.64629e+06	0.00822742	57612.4	357.651	G02
CML77	Ames28185	143.685	61.8712	2.32232	123.742	11853.3	863988	0.0143946	39485.5	323.76	G03
CML77	Ames28185	117.351	85.904	1.36607	171.808	13441.2	1.3603e+06	0.00609853	48919.9	304.271	G04
CML91	Ames27079	92.2958	55.224	1.6713	110.448	6795.92	442138	0.0116062	23707.9	224.373	G02
CML91	Ames27079	72.6096	67.496	1.07576	134.992	6534.48	519601	0.00611228	25466.8	207.421	G03
CML92	Ames27080	109.297	96.642	1.13095	193.284	14083.6	1.60347e+06	0.00448791	54008.3	305.376	G01
CML92	Ames27080	115.05	83.2195	1.38249	166.439	12765.9	1.25157e+06	0.00637091	46328.7	297.041	G02
CML92	Ames27080	110.832	77.8505	1.42365	155.701	11504.4	1.05513e+06	0.00701303	41465.7	283.249	G03
CMV3	Ames27038	148.798	86.4152	1.7219	172.83	17144.5	1.74541e+06	0.00764156	59496.4	358.776	G03
CMV3	Ames27038	127.834	83.8588	1.52439	167.718	14293.3	1.41209e+06	0.00697129	50757.1	319.455	G04
CO106	Ames27105	135.759	102.395	1.32584	204.789	18534.6	2.23585e+06	0.0049657	67958.7	355.853	G01
CO106	Ames27105	153.4	78.7452	1.94806	157.49	16106	1.49415e+06	0.0094873	54824.4	358.523	G02
CO125	Ames27106	117.607	76.1888	1.54362	152.378	11947.1	1.07234e+06	0.0077699	42316.6	292.742	G01
CO125	Ames27106	121.186	93.0624	1.3022	186.125	15037.1	1.64862e+06	0.00536623	55389.5	319.786	G02
CO125	Ames27106	115.817	68.263	1.69663	136.526	10541.4	847740	0.00953162	36675.6	280.381	G04
CO255	Ames27050	153.017	98.943	1.54651	197.886	20186.5	2.35303e+06	0.00599423	71473.6	380.676	G01
CO255	Ames27050	149.309	115.561	1.29204	231.122	23005.8	3.13206e+06	0.00428773	84915.3	395.18	G02
CO255	Ames27050	212.203	141.128	1.50362	282.256	39930.4	6.63893e+06	0.00408593	142204	532.648	G03
CO255	Ames27050	164.65	99.1988	1.65979	198.398	21777.4	2.54503e+06	0.00641672	76066.4	401.091	G04
CQ702RC	PI566938	125.788	63.4056	1.98386	126.811	10634.2	794354	0.0119991	36106.8	292.75	G01
CQ702RC	PI566938	94.341	90.1225	1.04681	180.245	11336.3	1.20361e+06	0.0044545	44591.6	272.942	G02
CQ702RC	PI566938	118.885	72.098	1.64894	144.196	11428.5	970719	0.00877094	39966.6	290.138	G03
CQ702RC	PI566938	97.1532	63.9168	1.51999	127.834	8279.63	623458	0.00911995	29419.5	242.994	G04
CR14	PI601683	157.491	84.37	1.86667	168.74	17716.7	1.76097e+06	0.00848486	60685.1	371.87	G01
CR14	PI601683	129.879	76.7	1.69334	153.4	13282.3	1.20019e+06	0.00846667	46227.7	314.599	G02
CR14	PI601683	173.853	77.2116	2.25165	154.423	17898	1.62805e+06	0.0111836	59822.3	394.031	G04
CR1HT	PI601080	119.141	81.8132	1.45625	163.626	12996.4	1.25264e+06	0.0068262	46605.4	302.174	G02
CR1HT	PI601080	151.866	87.9492	1.72675	175.898	17808.7	1.8452e+06	0.00752943	61771.2	365.895	G03
CR1HT	PI601080	123.487	97.0255	1.27273	194.051	15975.2	1.82605e+06	0.00503054	59200.6	328.714	G04
CS405	PI559916	174.876	101.756	1.71859	203.511	23726.1	2.84424e+06	0.00647708	82363.6	421.885	G01
CS405	PI559916	239.304	107.38	2.22857	214.76	34262	4.33428e+06	0.00795918	114650	543.47	G02
CS405	PI559916	163.627	79.768	2.05128	159.536	17402.9	1.63543e+06	0.00986194	58825.2	378	G03
CS608	PI560316	179.99	79.2568	2.27097	158.514	19020.5	1.77599e+06	0.0109885	63514.2	407.275	G01
CS608	PI560316	160.559	67.496	2.37879	134.992	14449.4	1.14897e+06	0.0135159	48014	360.214	G02
CS608	PI560316	160.558	92.04	1.74444	184.08	19703.7	2.13652e+06	0.00726851	68226.2	385.777	G03
CS608	PI560316	114.666	65.962	1.73837	131.924	10084.8	783690	0.0101068	34940.4	275.756	G04
D940Y	Ames27108	96.1308	68.5184	1.40299	137.037	8782.31	708920	0.0078526	31761.4	246.91	G04
DE1	PI606329	59.5702	50.1108	1.18877	100.222	3980.15	234970	0.00909771	15034.4	162.925	G01
DE1	PI606329	62.127	58.292	1.06579	116.584	4828.68	331603	0.00701177	18877.7	178.225	G02
DE1	PI606329	108.914	85.3924	1.27545	170.785	12400.6	1.2475e+06	0.0057281	45927.6	289.676	G03
DE2	PI606330	104.695	47.1705	2.21951	94.341	6584.72	365922	0.0180448	22044.5	237.936	G01
DE2	PI606330	83.603	68.263	1.22472	136.526	7609.32	611945	0.00688044	28497.8	225.919	G02
DE2	PI606330	122.209	76.1888	1.60403	152.378	12414.6	1.11431e+06	0.00807394	43640.7	300.669	G03
DE2	PI606330	97.0255	67.8795	1.42938	135.759	8781.39	702236	0.00807558	31622.1	247.619	G04
DE3	Ames27109	79.768	60.3372	1.32204	120.674	6417.3	456162	0.00840279	23546.7	209.287	G02
DE3	Ames27109	105.846	57.7808	1.83185	115.562	8154.49	555087	0.0121583	28012.7	251.087	G04
DE811	PI550558	111.982	69.03	1.62222	138.06	10306.8	838193	0.00901235	36153.7	274.588	G03
DE811	PI550558	106.357	68.0076	1.5639	136.015	9644.13	772683	0.00881896	34070	263.67	G04
DJ7	PI601191	171.424	80.535	2.12857	161.07	18407.6	1.74647e+06	0.0101361	61931.3	392.913	G01
DJ7	PI601191	119.652	85.904	1.39286	171.808	13704.8	1.38697e+06	0.00621811	49648	308.115	G02
DJ7	PI601191	151.355	99.71	1.51795	199.42	20122.1	2.36371e+06	0.00583827	71518.7	378.751	G03
DJ7	PI601191	161.07	91.5284	1.75978	183.057	19656.6	2.11956e+06	0.00737341	67963.5	386.103	G04
E2558W	Ames27110	96.642	72.4815	1.33333	144.963	9339.68	797517	0.00705467	34196.1	252.777	G01
E2558W	Ames27110	82.4525	62.127	1.32716	124.254	6830.04	499902	0.00819235	25036.6	216.023	G03
E2558W	Ames27110	77.0835	72.4815	1.06349	144.963	7449.5	636115	0.00562694	29145	221.368	G04
E8501	PI601724	131.157	64.428	2.03571	128.856	11266.9	855186	0.0121173	38122.4	303.488	G01
E8501	PI601724	107.38	87.438	1.22807	174.876	12518.8	1.28957e+06	0.00538627	46848.4	289.872	G02
E8501	PI601724	102.778	91.0176	1.12921	182.035	12472.8	1.33743e+06	0.0047579	47854.2	287.35	G03
E8501	PI601724	127.322	79.2564	1.60646	158.513	13454.8	1.2563e+06	0.0077732	47283.5	313.11	G04
EP1	Ames27111	167.973	74.7825	2.24615	149.565	16748.6	1.47557e+06	0.0115187	55995.8	380.882	G01
EP1	Ames27111	142.662	90.506	1.57627	181.012	17215.7	1.83562e+06	0.00667912	60723.4	352.843	G02
EP1	Ames27111	142.15	104.312	1.36274	208.624	19770.7	2.42961e+06	0.00501008	71998.8	368.906	G03
EP1	Ames27111	94.5968	78.234	1.20915	156.468	9867.58	909468	0.00592722	37089.9	256.961	G04
F118	PI555462	132.308	88.5885	1.49351	177.177	15627.9	1.63102e+06	0.0064654	55735.5	332.806	G01
F118	PI555462	93.574	95.108	0.983871	190.216	11866.2	1.32956e+06	0.00396722	47723.3	278.929	G03
F118	PI555462	141.128	85.904	1.64286	171.808	16164.6	1.63591e+06	0.00733418	56567.8	344.798	G04
F2834T	Ames27112	136.91	92.04	1.4875	184.08	16801.5	1.82183e+06	0.00619792	59972.8	344.833	G01
F2834T	Ames27112	79.768	71.0752	1.1223	142.15	7559.37	632972	0.00605561	29058.9	223.601	G03
F2834T	Ames27112	76.7	87.438	0.877193	174.876	8941.99	921119	0.00384734	37638.5	242.68	G04
F42	PI601026	158.769	105.846	1.5	211.692	22406.8	2.79405e+06	0.00543478	79838	398.819	G01
F42	PI601026	237.259	103.801	2.28571	207.602	32836.9	4.01554e+06	0.00844474	109573	536.216	G03
F42	PI601026	199.42	92.5516	2.15469	185.103	24608.9	2.68322e+06	0.00892825	82672.8	455.941	G04
F44	NSL22893	120.675	82.3244	1.46584	164.649	13246	1.28468e+06	0.00682849	47431.8	305.4	G03
F44	NSL22893	156.084	69.797	2.23626	139.594	14525.6	1.19441e+06	0.0122872	48587.9	354.224	G04
F6	NSL22894	124.765	60.3376	2.06779	120.675	10037.4	713492	0.0131427	33893.2	287.715	G01
F6	NSL22894	85.904	75.166	1.14286	150.332	8609.41	762388	0.0058309	32908.4	238.916	G02
F6	NSL22894	114.028	70.564	1.61595	141.128	10728.3	891859	0.00878231	37659.8	279.923	G03
F7	PI257507	215.783	101.755	2.12061	203.51	29276	3.50954e+06	0.00799225	98543	494.981	G01
F7	PI257507	154.167	88.972	1.73276	177.944	18288.7	1.91698e+06	0.00746879	63398.7	371.089	G02
F7	PI257507	169.763	109.425	1.5514	218.85	24768.4	3.19299e+06	0.00543717	87640.6	421.931	G03
F7	PI257507	238.792	89.9944	2.65341	179.989	28653.3	3.03789e+06	0.0113072	94251.6	526.164	G04
FAPW	PI600958	102.395	62.5105	1.63804	125.021	8534.31	628496	0.0100493	29881.9	250.365	G01
FAPW	PI600958	125.788	72.4815	1.73545	144.963	12156.4	1.03804e+06	0.00918227	42129.6	302.644	G02
FAPW	PI600958	176.921	106.358	1.66346	212.715	25089.2	3.14367e+06	0.00599803	87599.2	430.718	G03
FAPW	PI600958	97.0255	64.428	1.50595	128.856	8334.88	632638	0.008964	29673.4	243.393	G04
FBHJ	PI601439	124.638	80.535	1.54762	161.07	13383.6	1.26981e+06	0.00736961	47379.8	309.996	G01
FBHJ	PI601439	76.3165	65.5785	1.16374	131.157	6672.96	515539	0.00680551	25366	210.61	G02
FBHJ	PI601439	154.422	80.7908	1.91139	161.582	16634.5	1.58327e+06	0.00907302	56778.3	362.535	G03
FBHJ	PI601439	83.9865	74.399	1.12887	148.798	8331.35	730237	0.0058189	31967.8	234.831	G04
FBLA	PI546482	93.0628	69.03	1.34815	138.06	8565.5	696581	0.00748972	31275.4	242.434	G02
FBLA	PI546482	117.607	65.4508	1.79687	130.902	10263.3	791375	0.0105285	35364.8	280.368	G03
FBLA	PI546482	111.215	78.234	1.42157	156.468	11601.1	1.06924e+06	0.00696847	41828.1	284.371	G04
Florida32	PI644100	116.968	78.6175	1.4878	157.235	12260.9	1.1356e+06	0.00725758	43763.2	294.578	G01
Florida32	PI644100	113.133	79.3845	1.42512	158.769	11974.6	1.1199e+06	0.00688464	43150.3	289.029	G02
FR19	PI600772	132.436	79.2568	1.67097	158.514	13995.2	1.30677e+06	0.00808532	48824.7	321.993	G01
FR19	PI600772	146.881	57.525	2.55333	115.05	11265.7	763479	0.0170222	37181.7	325.589	G02
FR19	PI600772	171.808	85.904	2	171.808	19678.7	1.99154e+06	0.00892857	66741.8	399.135	G03
FR19	PI600772	122.72	74.1432	1.65518	148.286	12131.8	1.05969e+06	0.00856127	42396.8	299.175	G04
G80	PI601037	94.341	60.2095	1.56688	120.419	7573.63	537218	0.00998012	26745.4	233.739	G02
G80	PI601037	111.47	61.8716	1.80164	123.743	9195.8	670289	0.0111672	31673	265.555	G03
G80	PI601037	94.341	62.127	1.51852	124.254	7814.83	571980	0.00937357	27773.6	236.031	G04
GA209	Ames10248	138.06	85.3928	1.61676	170.786	15719.1	1.58136e+06	0.00726091	55173.8	338.88	G01
GA209	Ames10248	142.279	66.3455	2.14451	132.691	12586.1	983744	0.012396	42306.7	325.601	G02
GA209	Ames10248	102.395	78.234	1.30882	156.468	10681	984436	0.0064158	39291.9	269.675	G03
GA209	Ames10248	128.344	80.7908	1.5886	161.582	13825.4	1.31589e+06	0.00754082	48690.8	316.68	G04
GT112	Ames27113	104.312	58.292	1.78947	116.584	8107.41	556765	0.0117729	27954.8	248.935	G01
GT112	Ames27113	78.234	70.3086	1.11272	140.617	7334.03	607480	0.00606938	28269.6	220.129	G02
GT112	Ames27113	129.879	87.438	1.48538	174.876	15141.8	1.55976e+06	0.00651483	54064.9	327.274	G03
GT112	Ames27113	81.6855	62.127	1.31481	124.254	6766.5	495251	0.00811614	24862.7	214.755	G04
H105W	PI587127	134.992	63.661	2.12048	127.322	11458.3	859359	0.012774	38568.9	309.645	G01
H105W	PI587127	124.638	72.098	1.72872	144.196	11981.5	1.01769e+06	0.00919534	41550.9	300.19	G02
H49	Ames15929	120.803	73.2485	1.64921	146.497	11798.1	1.01811e+06	0.00863463	41258	294.804	G01
H49	Ames15929	122.209	95.6192	1.27808	191.238	15580.7	1.75514e+06	0.00512599	57674.1	324.786	G02
H49	Ames15929	139.083	87.438	1.59064	174.876	16214.8	1.6703e+06	0.00697651	57091.8	343.048	G03
H49	Ames15929	107.125	77.7228	1.37829	155.446	11101.4	1.0165e+06	0.00680076	40317.3	276.872	G04
H84	PI587128	68.6465	73.632	0.932292	147.264	6739.44	584617	0.00485569	27669.7	210.265	G02
H84	PI587128	110.064	81.302	1.35377	162.604	11931.3	1.1428e+06	0.00638572	43520.3	286.303	G04
H8431	PI601610	154.934	84.8812	1.8253	169.762	17534.6	1.75344e+06	0.00824687	60269.6	367.887	G02
H8431	PI601610	170.274	90.506	1.88136	181.012	20547.8	2.1909e+06	0.00797185	70299.5	401.286	G03
H91	Ames27114	102.778	69.4135	1.48066	138.827	9512.24	777872	0.00818046	33987.5	259.242	G02
H95	Ames19319	96.642	81.302	1.18868	162.604	10476.3	1.00343e+06	0.00560698	39573.2	264.364	G01
H95	Ames19319	119.269	70.9475	1.68108	141.895	11282.4	943018	0.00908692	39318	289.482	G02
H95	Ames19319	130.901	71.0752	1.84173	142.15	12405.1	1.03872e+06	0.0099374	42579	310.114	G03
H95	Ames19319	108.531	79.768	1.36058	159.536	11543	1.08475e+06	0.00654124	42052.5	281.803	G04
H99	PI587129	117.351	86.2875	1.36	172.575	13501.2	1.37247e+06	0.00604444	49191.6	304.757	G01
H99	PI587129	153.912	59.3144	2.59484	118.629	12172.2	850573	0.0167771	40116	340.299	G02
H99	PI587129	165.672	81.302	2.03774	162.604	17959.3	1.72017e+06	0.00961196	60758.6	383.281	G03
HB8229	PI601564	102.267	50.622	2.0202	101.244	6902.6	411655	0.0153046	23379.1	237.03	G01
HB8229	PI601564	102.778	46.4035	2.21488	92.807	6359.01	347633	0.0183048	21294	233.673	G02
HB8229	PI601564	89.739	77.467	1.15842	154.934	9269.08	845930	0.00573473	35283.6	248.146	G03
HB8229	PI601564	81.8132	62.127	1.31687	124.254	6777.08	496026	0.00812883	24891.6	214.966	G04
HBA1	PI601172	148.286	67.496	2.19697	134.992	13345	1.06115e+06	0.0124828	44729.4	337.698	G01
HBA1	PI601172	125.788	74.0155	1.69948	148.031	12413.7	1.08244e+06	0.00880561	43177.1	304.383	G02
HBA1	PI601172	123.487	79.001	1.56311	158.002	13007.5	1.21062e+06	0.0075879	45956.3	306.193	G03
HBA1	PI601172	129.623	63.661	2.03614	127.322	11002.6	825180	0.0122659	37226.9	299.924	G04
Hi27Goodman-Buckler	Ames28291	109.426	80.2792	1.36306	160.558	11712.8	1.10776e+06	0.00651146	42652	283.942	G01
Hi27Goodman-Buckler	Ames28291	171.424	70.9475	2.41622	141.895	16216.2	1.3554e+06	0.0130606	53800.3	383.537	G02
Hi27Goodman-Buckler	Ames28291	167.206	65.962	2.53488	131.924	14705.7	1.14277e+06	0.0147377	48566.9	371.085	G03
Hi27Goodman-Buckler	Ames28291	108.914	71.5864	1.52143	143.173	10395.7	876728	0.00815057	36931.1	272.334	G04
HP301	PI587131	99.1984	59.3144	1.67242	118.629	7845.19	548208	0.0108131	27365	241.111	G01
HP301	PI587131	88.205	68.263	1.29213	136.526	8028.18	645630	0.00725918	29631.8	233.423	G02
HP301	PI587131	80.535	66.729	1.2069	133.458	7165.36	563292	0.00693619	26947.3	218.921	G04
I137TN	Ames27116	158.002	70.564	2.23913	141.128	14865.7	1.2358e+06	0.0121692	49718.1	358.487	G01
I137TN	Ames27116	78.234	75.5495	1.03553	151.099	7880.72	701421	0.00525651	31115.6	227.486	G03
I137TN	Ames27116	135.503	79.768	1.69872	159.536	14411.8	1.35434e+06	0.00816691	50130.8	327.936	G04
I205	NSL65871	89.4832	78.234	1.14379	156.468	9334.17	860305	0.00560681	35669.7	248.786	G01
I205	NSL65871	108.914	68.6465	1.58659	137.293	9968.75	806196	0.00886364	35117	268.832	G02
I205	NSL65871	124.766	77.7228	1.60526	155.446	12929.5	1.18389e+06	0.0079207	45444.1	306.89	G03
I29	Ames27115	120.674	59.826	2.01709	119.652	9625.96	678446	0.0129301	32609.9	279.798	G02
I29	Ames27115	100.477	73.632	1.36458	147.264	9864.43	855696	0.0071072	35911.5	260.613	G03
I29	Ames27115	122.72	71.331	1.72043	142.662	11671.7	980826	0.00924962	40509.8	295.959	G04
IA2132Goodman-Buckler	Ames28364	115.05	78.234	1.47059	156.468	12001.1	1.10611e+06	0.00720877	42943.8	290.852	G01
IA2132Goodman-Buckler	Ames28364	130.774	86.2875	1.51556	172.575	15045.5	1.52945e+06	0.0067358	53492.8	327.405	G02
IA2132Goodman-Buckler	Ames28364	103.8	105.846	0.980674	211.692	14649.1	1.8267e+06	0.00355317	58987.2	309.92	G03
IA2132Goodman-Buckler	Ames28364	95.6192	80.2792	1.19108	160.558	10235	967991	0.0056899	38639	261.347	G04
Ia5125B	Ames27117	118.629	81.302	1.45912	162.604	12859.7	1.23173e+06	0.00688263	46095.3	300.68	G02
Ia5125B	Ames27117	97.0255	87.0545	1.11454	174.109	11262	1.15502e+06	0.00490986	43387.7	272.823	G03
Ia5125B	Ames27117	108.914	75.6772	1.43919	151.354	10989.7	979792	0.00729321	39513.3	277.324	G04
ICI740	PI559382	130.901	74.1432	1.76552	148.286	12940.6	1.13033e+06	0.00913201	44718.3	313.506	G01
ICI740	PI559382	157.49	89.9948	1.74999	179.99	18897.8	2.00359e+06	0.00745735	65400.5	378.082	G03
ICI740	PI559382	160.559	82.836	1.93827	165.672	17733.4	1.73058e+06	0.00897349	60407.2	375.698	G04
IDS28	Ames24575	134.48	61.36	2.19166	122.72	11002.3	795334	0.0136979	36887.6	306.401	G01
IDS28	Ames24575	95.108	56.3745	1.68707	112.749	7148.89	474791	0.0114767	24897.3	230.601	G02
IDS28	Ames24575	132.435	75.6776	1.74999	151.355	13363.2	1.1914e+06	0.00886817	46246.6	317.926	G03
IDS28	Ames24575	92.4235	72.4815	1.27513	144.963	8931.99	762705	0.00674673	33083.3	245.831	G04
IDS69	Ames24576	108.403	66.9848	1.61832	133.97	9681.79	764034	0.00926517	33976.7	265.998	G03
IDS91	Ames24577	89.2278	66.9844	1.33207	133.969	7969.16	628880	0.00762637	29185.1	233.461	G04
Il101T	Ames27119	142.15	80.2792	1.7707	160.558	15215.6	1.43904e+06	0.00845877	52554.7	340.188	G02
Il101T	Ames27119	148.798	83.8588	1.77439	167.718	16637.4	1.64367e+06	0.00811456	57445.7	355.904	G03
Il14H	Ames27118	81.8132	75.6772	1.08108	151.354	8255.19	735993	0.00547846	32120.3	233.198	G04
Il677a	Ames27120	158.002	114.283	1.38255	228.566	24075.9	3.2415e+06	0.00463943	87373.1	407.951	G01
Il677a	Ames27120	133.458	94.0856	1.41847	188.171	16742	1.85571e+06	0.00578181	60394	341.511	G03
Ill.Hy	Ames26808	113.516	71.5868	1.58571	143.174	10835	913782	0.00849487	38172.6	280.24	G01
Ill.Hy	Ames26808	119.652	65.4508	1.82812	130.902	10441.8	805137	0.0107116	35881.4	283.989	G02
Ill.Hy	Ames26808	102.778	74.6544	1.37672	149.309	10230.4	899769	0.0070722	37164.5	265.743	G03
Ill.Hy	Ames26808	131.924	66.9844	1.96947	133.969	11782.5	929803	0.0112757	40045.7	307.544	G04
K148	Ames27122	69.03	72.098	0.957447	144.196	6635.9	563643	0.0050928	26963.7	208.573	G01
K148	Ames27122	105.334	70.0528	1.50364	140.106	9838.63	811972	0.00823161	35038.2	264.37	G03
K148	Ames27122	59.826	59.4425	1.00645	118.885	4741.61	332050	0.00649324	18911.9	176.333	G04
K4	NSL30038	155.956	66.4732	2.34615	132.946	13822.6	1.08247e+06	0.0135355	45996.3	350.759	G01
K4	NSL30038	128.345	68.0072	1.88722	136.014	11637.8	932412	0.0106423	39797.7	302.231	G02
K4	NSL30038	121.953	66.3455	1.83815	132.691	10788	843209	0.0106251	37039.8	289.053	G03
K4	NSL30038	130.39	84.8812	1.53615	169.762	14756.9	1.47566e+06	0.00694043	52320.6	325.059	G04
K55	Ames22754	161.581	58.292	2.77193	116.584	12558.5	862439	0.0182364	41163.3	353.727	G01
K55	Ames22754	144.707	94.0852	1.53804	188.17	18153.1	2.01211e+06	0.00626921	64345.6	360.618	G03
K55	Ames22754	127.833	72.098	1.77305	144.196	12288.7	1.04378e+06	0.00943111	42435.8	305.814	G04
K64	Ames27121	70.564	72.098	0.978723	144.196	6783.36	576168	0.00520598	27334.6	210.87	G01
K64	Ames27121	73.2485	65.5785	1.11696	131.157	6404.7	494814	0.00653192	24657.6	205.752	G02
K64	Ames27121	77.8505	69.797	1.11538	139.594	7244.98	595737	0.00612849	27905.1	218.819	G03
K64	Ames27121	79.3845	64.428	1.23214	128.856	6819.45	517613	0.00733418	25496.4	213.998	G04
Ki11	Ames27124	84.8816	79.768	1.06411	159.536	9027.78	848381	0.00511589	35312.8	243.705	G01
Ki11	Ames27124	116.968	83.9865	1.39269	167.973	13098.3	1.296e+06	0.00635933	47452.1	301.213	G02
Ki11	Ames27124	128.856	75.166	1.71429	150.332	12914.1	1.14358e+06	0.00874636	44849.9	311.063	G03
Ki11	Ames27124	139.082	84.8812	1.63855	169.762	15740.6	1.57404e+06	0.00740312	55110.9	340.058	G04
Ki14	Ames27259	121.186	73.2485	1.65445	146.497	11835.6	1.02134e+06	0.00866204	41364.9	295.472	G01
Ki14	Ames27259	84.37	64.428	1.30952	128.856	7247.72	550120	0.00779478	26658.4	222.149	G02
Ki14	Ames27259	146.881	67.496	2.17614	134.992	13218.5	1.05109e+06	0.0123644	44354.8	335.135	G03
Ki14	Ames27259	105.846	69.5416	1.52205	139.083	9814.27	804051	0.00839365	34862.6	264.627	G04
KUI2021	Ames27129	124.254	62.894	1.97561	125.788	10419.8	772056	0.0120464	35399	289.454	G01
KUI2021	Ames27129	116.968	88.972	1.31466	177.944	13875.8	1.45443e+06	0.00566662	50986.4	307.553	G02
KUI2021	Ames27129	111.982	56.2468	1.9909	112.494	8398.17	556498	0.0135743	28500.8	260.404	G04
Ki21	Ames27125	106.358	58.8032	1.8087	117.606	8338.89	577684	0.0117959	28703.6	253.118	G01
Ki21	Ames27125	80.2796	64.9396	1.23622	129.879	6951.1	531795	0.00730048	25964.7	216.127	G04
Ki3	Ames27123	157.491	73.632	2.13889	147.264	15461.8	1.34125e+06	0.0111401	51989.8	360.613	G01
Ki3	Ames27123	138.444	71.7145	1.93048	143.429	13237.9	1.11842e+06	0.0103234	45119.6	324.251	G02
Ki3	Ames27123	142.15	64.9392	2.18898	129.878	12308.2	941634	0.0129271	41271.8	323.958	G03
Ki3	Ames27123	96.642	80.9185	1.19431	161.837	10426.8	993989	0.00566025	39332.1	263.849	G04
Ki43	Ames27126	94.341	63.661	1.48193	127.322	8007.79	600575	0.00892728	28606.7	237.89	G03
Ki43	Ames27126	133.458	56.758	2.35135	113.516	10099.7	675334	0.0158875	33600.4	300.032	G04
Ki44	Ames27260	55.6075	80.9185	0.687204	161.837	5999.57	571938	0.00325689	28388.9	203.561	G01
Ki44	Ames27260	115.561	80.2792	1.43949	160.558	12369.5	1.16987e+06	0.00687656	44472.2	294.232	G02
Ki44	Ames27260	35.5374	67.2402	0.528514	134.48	3186.06	252385	0.00301435	17635.7	156.327	G03
Ki44	Ames27260	132.436	66.9848	1.9771	133.97	11828.2	933420	0.0113192	40179.7	308.463	G04
Ky21	Ames27130	122.209	76.1884	1.60403	152.377	12414.5	1.11429e+06	0.00807402	43640.4	300.668	G02
Ky21	Ames27130	116.201	81.6855	1.42254	163.371	12655.9	1.21792e+06	0.00667857	45624.1	297.052	G03
Ky21	Ames27130	122.72	72.6092	1.69014	145.218	11880.8	1.01629e+06	0.00892683	41363.8	297.413	G04
KY226	Ames27131	135.503	68.5188	1.97761	137.038	12379.4	999284	0.0110687	42050.4	315.591	G01
KY226	Ames27131	105.079	86.2875	1.21778	172.575	12089.3	1.22894e+06	0.00541235	45348.9	284.62	G03
KY228	PI587136	125.021	88.205	1.41739	176.41	14703.3	1.52788e+06	0.00616257	53049.2	320.002	G01
KY228	PI587136	127.833	76.7	1.66667	153.4	13073.1	1.18128e+06	0.00833333	45628.8	311.028	G02
KY228	PI587136	73.632	60.2095	1.22293	120.419	5911.13	419292	0.00778936	22147	199.084	G03
L127	PI601726	137.549	72.6096	1.89436	145.219	13316.5	1.13911e+06	0.0100054	45512.6	323.612	G01
L127	PI601726	169.762	90.506	1.8757	181.012	20486	2.18432e+06	0.0079479	70119.9	400.374	G02
L127	PI601726	120.164	82.3248	1.45963	164.65	13189.9	1.27925e+06	0.0067995	47275.2	304.534	G03
L127	PI601726	149.82	74.6548	2.00684	149.31	14913.1	1.31161e+06	0.0103091	50555.6	347.782	G04
L317	NSL65873	133.458	58.292	2.28947	116.584	10372.7	712332	0.0150623	34606.3	301.512	G01
L317	NSL65873	106.23	59.059	1.7987	118.118	8365.08	582019	0.0116799	28819.3	253.174	G03
L317	NSL65873	120.035	74.399	1.6134	148.798	11907.4	1.04367e+06	0.00831651	41811.1	294.811	G04
L578	Ames27132	136.015	62.3828	2.18033	124.766	11313.3	831449	0.0134036	37953.4	310.22	G01
L578	Ames27132	114.666	82.836	1.38426	165.672	12664.7	1.23593e+06	0.00640861	45947.5	295.917	G02
L578	Ames27132	64.8115	58.292	1.11184	116.584	5037.32	345931	0.00731475	19421.7	182.414	G03
L578	Ames27132	86.2875	69.4135	1.24309	138.827	7986.02	653064	0.00686792	29784.6	231.796	G04
LH1	PI644101	146.242	76.7	1.90667	153.4	14955.6	1.35139e+06	0.00953335	51066.2	343.53	G02
LH1	PI644101	123.231	96.642	1.27513	193.284	15879.1	1.80789e+06	0.00506004	58814.8	327.795	G03
LH1	PI644101	150.844	87.9492	1.71512	175.898	17688.8	1.83278e+06	0.00747874	61426.7	364.101	G04
LH123HT	PI601079	106.996	77.467	1.38119	154.934	11051.6	1.00861e+06	0.00683756	40116.4	276.336	G03
LH123HT	PI601079	107.764	79.001	1.36408	158.002	11351.2	1.05647e+06	0.00662174	41327.9	279.554	G04
LH143CMS	PI601003	163.115	75.6772	2.15541	151.354	16458.8	1.46739e+06	0.0109227	55290.7	372.904	G02
LH143CMS	PI601003	116.584	73.632	1.58333	147.264	11445.8	992869	0.00824653	40336.2	287.945	G03
LH143CMS	PI601003	120.674	66.4732	1.81538	132.946	10695.5	837584	0.0104734	36793.8	286.926	G04
LH145	PI600959	103.545	92.04	1.125	184.08	12707	1.37785e+06	0.0046875	48810.1	289.967	G02
LH145	PI600959	168.74	80.7904	2.08861	161.581	18176.8	1.73005e+06	0.00991434	61299.1	388.303	G03
LH145	PI600959	122.72	76.7	1.6	153.4	12550.2	1.13403e+06	0.008	44138.6	302.153	G04
LH146Ht	PI601402	183.057	67.496	2.71212	134.992	16474.2	1.30997e+06	0.0154098	54091.7	402.022	G01
LH146Ht	PI601402	130.901	81.302	1.61006	162.604	14190	1.35915e+06	0.00759463	49846.1	321.7	G03
LH146Ht	PI601402	120.163	74.1436	1.62068	148.287	11879.1	1.03762e+06	0.00838281	41676.4	294.734	G04
LH150	PI601230	86.671	69.797	1.24176	139.594	8065.83	663235	0.00682285	30091.2	232.926	G01
LH150	PI601230	113.004	80.7908	1.39873	161.582	12173	1.15861e+06	0.00663952	44055.1	290.567	G03
LH150	PI601230	91.0172	83.3476	1.09202	166.695	10114.8	993183	0.00502461	39225.5	258.262	G04
LH183	PI564755	137.038	91.0172	1.50562	182.034	16630.4	1.78323e+06	0.00634393	59209.2	343.811	G02
LH183	PI564755	134.992	84.8812	1.59036	169.762	15277.7	1.52775e+06	0.00718539	53794.1	332.974	G03
LH183	PI564755	90.506	77.0835	1.17413	154.167	9302.03	844734	0.00584144	35265.8	248.848	G04
LH208	PI547088	163.116	77.7228	2.09868	155.446	16903.7	1.54779e+06	0.0103553	56971.4	374.976	G01
LH208	PI547088	183.569	68.5184	2.67912	137.037	16770.5	1.35373e+06	0.0149951	55119.9	403.883	G02
LH208	PI547088	113.516	100.222	1.13265	200.443	15169	1.79102e+06	0.00433411	58143.3	316.959	G03
LH208	PI547088	123.871	81.6855	1.51643	163.371	13491.2	1.29831e+06	0.0071194	47961	310.063	G04
LH213	PI547090	95.108	76.7	1.24	153.4	9726.38	878876	0.0062	36300.5	255.749	G01
LH213	PI547090	98.5595	79.001	1.24757	158.002	10381.7	966237	0.00605618	38681.3	264.396	G02
LH213	PI547090	81.8132	82.836	0.987653	165.672	9036.1	881823	0.00457247	36289.7	243.4	G03
LH213	PI547090	80.1515	71.7145	1.11765	143.429	7664.03	647509	0.00597672	29500.1	225.087	G04
LH38	PI600791	136.526	67.496	2.02273	134.992	12286.6	976993	0.0114928	41607.9	316.361	G01
LH38	PI600791	127.322	78.234	1.62745	156.468	13281.2	1.22409e+06	0.0079777	46559	311.915	G02
LH38	PI600791	110.448	79.2564	1.39355	158.513	11671.6	1.0898e+06	0.00674302	42277.6	284.36	G03
LH39	PI600944	134.992	78.234	1.72549	156.468	14081.3	1.29783e+06	0.00845829	48848.5	325.299	G02
LH51	PI600955	102.267	84.37	1.21212	168.74	11504.3	1.14349e+06	0.00550965	43211.7	277.524	G01
LH51	PI600955	108.914	68.5188	1.58955	137.038	9950.21	803199	0.00889671	35039	268.681	G02
LH51	PI600955	134.992	77.7228	1.73684	155.446	13989.3	1.28093e+06	0.00856992	48475.1	324.722	G03
LH51	PI600955	120.675	83.3472	1.44786	166.694	13410.5	1.3168e+06	0.00666193	48152.4	306.657	G04
LH52	PI601360	87.9492	69.5416	1.2647	139.083	8154.84	668099	0.00697442	30271.5	234.671	G01
LH52	PI601360	83.8588	79.2564	1.05807	158.513	8861.8	827441	0.00511971	34730.5	241.401	G02
LH52	PI601360	112.365	79.001	1.42233	158.002	11836	1.10159e+06	0.00690452	42669.9	287.261	G03
LH52	PI601360	92.807	75.933	1.22222	151.866	9396.15	840546	0.00617284	35210	251.004	G04
LH54	PI601316	81.302	67.496	1.20455	134.992	7316.75	581805	0.00684401	27532.1	221.182	G01
LH54	PI601316	103.29	61.8712	1.66943	123.742	8520.87	621089	0.0103477	29731.4	251.184	G02
LH54	PI601316	127.706	63.2775	2.01818	126.555	10774.5	803208	0.0122314	36498.2	296.067	G03
LH54	PI601316	100.861	69.4135	1.45304	138.827	9334.77	763359	0.00802784	33491.1	255.99	G04
LH57	PI601317	130.39	79.768	1.63462	159.536	13867.9	1.30323e+06	0.00785873	48575.9	319.024	G03
LH57	PI601317	123.742	86.9264	1.42353	173.853	14342	1.46873e+06	0.0062803	51694.3	316.26	G04
LH60	PI601404	86.4152	67.496	1.2803	134.992	7776.91	618395	0.00727444	28774	229.489	G01
LH60	PI601404	92.5512	54.7124	1.69159	109.425	6751.6	435185	0.011857	23502.6	224.233	G02
LH60	PI601404	93.574	54.7128	1.71028	109.426	6826.26	440000	0.0119879	23716.8	226.023	G03
LH74	PI600957	164.138	61.8716	2.65288	123.743	13540.6	986987	0.0164434	44541	361.668	G01
LH74	PI600957	127.322	78.7456	1.61688	157.491	13368.1	1.24015e+06	0.00787438	46921	312.512	G02
LH74	PI600957	126.81	83.3472	1.52147	166.694	14092.4	1.38375e+06	0.00700065	50063.5	317.09	G03
LH74	PI600957	130.39	86.9268	1.5	173.854	15112.5	1.54765e+06	0.00661763	53847.7	327.523	G04
LH82	PI601170	154.934	65.962	2.34884	131.924	13626.3	1.0589e+06	0.013656	45337.9	348.387	G01
LH82	PI601170	125.788	80.2792	1.56688	160.558	13464.2	1.2734e+06	0.00748511	47547.3	311.669	G02
LH82	PI601170	122.72	95.108	1.29032	190.216	15562.2	1.74369e+06	0.00520291	57460.7	324.959	G03
LH85	PI601405	146.241	102.267	1.43	204.534	19940.8	2.40248e+06	0.00536248	71800.6	373.196	G01
LH85	PI601405	115.562	99.71	1.15898	199.42	15363.5	1.80472e+06	0.0044576	58474	319.503	G03
LH93	PI601171	107.38	78.7456	1.36363	157.491	11274.3	1.04591e+06	0.00664104	41051	278.591	G02
LH93	PI601171	128.345	70.564	1.81884	141.128	12075.4	1.00384e+06	0.00988501	41528.3	305.018	G03
LH93	PI601171	122.209	58.292	2.09649	116.584	9498.39	652289	0.0137927	32017.1	280.99	G04
LP1NRHT	PI600729	122.72	67.8795	1.80791	135.759	11106.9	888204	0.0102142	38234.2	292.098	G02
LP1NRHT	PI600729	97.6648	68.5188	1.42537	137.038	8922.5	720240	0.00797782	32150.8	249.49	G01
LP1NRHT	PI600729	92.4235	73.2485	1.26178	146.497	9026.51	778932	0.00660618	33528.2	246.835	G03
LP5	PI601378	187.148	104.312	1.79412	208.624	26029	3.1987e+06	0.00659602	89711.9	446.355	G01
LP5	PI601378	166.695	90.506	1.84181	181.012	20115.8	2.14485e+06	0.00780428	69044.6	394.919	G02
LP5	PI601378	164.65	94.5968	1.74054	189.194	20767.1	2.31437e+06	0.00705624	71935.4	395.846	G03
LP5	PI601378	127.322	79.2568	1.60645	158.514	13454.8	1.25631e+06	0.00777313	47283.8	313.11	G04
M14	NSL30867	99.71	69.03	1.44444	138.06	9177.31	746336	0.00802469	32969.8	253.572	G01
M14	NSL30867	105.335	62.894	1.6748	125.788	8833.24	654501	0.0102122	30803.5	255.927	G02
M14	NSL30867	76.7	74.6548	1.0274	149.31	7634.7	671476	0.00527771	30227.8	223.861	G03
M162W	Ames27134	108.531	69.797	1.55495	139.594	10100.1	830511	0.00854365	35721.9	269.535	G04
M37W	Ames27133	89.4836	94.5968	0.945947	189.194	11286.5	1.25781e+06	0.00383492	46074.9	272.066	G01
M37W	Ames27133	120.163	74.1432	1.62069	148.286	11879	1.03761e+06	0.0083829	41676.1	294.734	G02
M37W	Ames27133	119.141	64.428	1.84921	128.856	10234.7	776837	0.0110072	35107.3	281.962	G03
M37W	Ames27133	96.2585	79.001	1.21845	158.002	10139.4	943679	0.00591479	38028.3	260.666	G04
MBNA	PI601209	125.788	68.5188	1.83582	137.038	11491.8	927638	0.0102751	39463.8	298.239	G01
MBNA	PI601209	108.402	73.1204	1.48252	146.241	10568.6	910408	0.00777548	37751.5	273.32	G02
MBNA	PI601209	157.491	85.3928	1.84431	170.786	17931.4	1.80392e+06	0.00828282	61534.1	372.984	G03
MBNA	PI601209	130.006	75.5495	1.72081	151.099	13095.9	1.1656e+06	0.00873509	45451.4	313.515	G04
MBST	PI601566	121.186	61.36	1.975	122.72	9914.63	716709	0.0123438	33684.3	282.326	G01
MBST	PI601566	116.072	82.3248	1.40993	164.65	12740.8	1.23569e+06	0.006568	46024.7	297.633	G02
MBST	PI601566	110.064	84.7535	1.29864	169.507	12437.8	1.24189e+06	0.00587621	45847.3	290.733	G03
MDF-13D	PI600956	79.2568	72.098	1.09929	144.196	7619.01	647147	0.0058473	29483.1	224.214	G01
MDF-13D	PI600956	92.04	71.5864	1.28572	143.173	8785.08	740897	0.0068878	32467.9	244.036	G02
MDF-13D	PI600956	82.4525	75.933	1.08586	151.866	8347.82	746766	0.00548413	32433.4	234.551	G03
MDF-13D	PI600956	76.7	66.9844	1.14504	133.969	6850.27	540583	0.00655561	26168.9	213.135	G04
MEF156-55-2	Ames27135	163.115	74.1432	2.2	148.286	16125.2	1.4085e+06	0.0113793	54039.3	371.371	G01
MEF156-55-2	Ames27135	137.549	77.2112	1.78146	154.422	14160.4	1.28806e+06	0.00884833	48861.5	328.651	G02
MEF156-55-2	Ames27135	157.619	75.166	2.09694	150.332	15796.7	1.39885e+06	0.0106987	53246	362.401	G04
ML606	PI583774	105.846	82.836	1.27778	165.672	11690.5	1.14086e+06	0.00591564	43276.6	281.317	G02
ML606	PI583774	106.358	94.5968	1.12433	189.194	13414.8	1.495e+06	0.00455807	51538.4	297.923	G03
Mo17	PI558532	99.1988	62.3824	1.59017	124.765	8251.01	606388	0.00977569	29053.2	244.681	G01
Mo17	PI558532	81.302	87.438	0.929825	174.876	9478.51	976386	0.00407818	38956.1	249.386	G02
Mo17	PI558532	75.933	72.098	1.05319	144.196	7299.49	620007	0.00560208	28652.8	219.049	G03
Mo18W	PI550441	123.743	93.0628	1.32967	186.126	15354.5	1.68342e+06	0.0054794	56257.4	324.006	G02
Mo18W	PI550441	150.332	107.38	1.4	214.76	21523.5	2.72281e+06	0.005	77879.2	386.443	G03
MO1W	PI558520	109.425	72.098	1.51773	144.196	10519.1	893478	0.00807303	37388.5	273.824	G01
MO1W	PI558520	150.843	96.1308	1.56915	192.262	19334.2	2.18963e+06	0.00625988	68257	373.595	G02
MO1W	PI558520	133.969	78.7456	1.70129	157.491	14066	1.3049e+06	0.00828548	48915	324.087	G03
MO1W	PI558520	91.273	70.9475	1.28649	141.895	8634.12	721666	0.00695398	31905	241.947	G04
Mo24W	PI587144	86.4152	61.1046	1.41422	122.209	7040.49	506825	0.00887581	25415	221.34	G02
Mo24W	PI587144	167.59	72.098	2.32447	144.196	16110.5	1.3684e+06	0.0123642	53661.9	377.566	G03
Mo24W	PI587144	167.973	63.661	2.63855	127.322	14257.8	1.06932e+06	0.0158949	46921.5	370.427	G04
Mo44	Ames28939	147.775	76.7	1.92667	153.4	15112.5	1.36556e+06	0.00963332	51523.6	346.272	G01
Mo44	Ames28939	113.004	82.836	1.36419	165.672	12481.1	1.21802e+06	0.00631572	45440.7	293.143	G03
Mo45	PI583350	140.361	59.4425	2.36129	118.885	11124.5	779041	0.0152341	36993.7	315.313	G01
Mo45	PI583350	114.538	74.6544	1.53425	149.309	11401.1	1.00273e+06	0.00788144	40432.8	285.645	G02
Mo45	PI583350	96.642	80.535	1.2	161.07	10377.4	984589	0.00571429	39091.8	263.334	G03
Mo46	PI583351	102.267	81.8136	1.25	163.627	11155.8	1.07524e+06	0.00585935	41543.1	274.134	G03
Mo46	PI583351	81.8136	71.331	1.14696	142.662	7781.13	653886	0.00616644	29709.6	227.187	G04
Mo47	PI583352	118.118	70.564	1.67391	141.128	11113.2	923852	0.00909735	38757.9	287.034	G01
Mo47	PI583352	112.493	79.2564	1.41936	158.513	11887.7	1.10998e+06	0.00686788	42877	287.793	G02
Mo47	PI583352	89.9948	76.7	1.17334	153.4	9203.47	831626	0.00586668	34899.2	247.513	G03
MoG	Ames27136	92.04	73.1204	1.25875	146.241	8973.34	772990	0.00660184	33352.4	246.041	G02
MoG	Ames27136	65.962	75.166	0.877551	150.332	6610.8	585405	0.0044773	27821.3	208.648	G03
MoG	Ames27136	87.6938	80.2792	1.09236	160.558	9386.65	887759	0.00521829	36398.2	248.794	G04
Mp339	PI543916	100.733	59.826	1.68376	119.652	8035.25	566331	0.0107934	27994.1	244.376	G01
Mp339	PI543916	74.6548	73.1208	1.02098	146.242	7278.42	626988	0.00535478	28881.2	218.543	G02
Mp339	PI543916	98.176	61.8712	1.58678	123.742	8099.02	590340	0.00983543	28529.8	242.313	G03
Mp339	PI543916	60.9765	63.2775	0.963636	126.555	5144.59	383514	0.00584022	20852.7	183.632	G04
MQ305	PI559917	85.904	85.3928	1.00599	170.786	9780.78	983956	0.0045179	39017.1	253.284	G01
MQ305	PI559917	131.924	103.801	1.27093	207.602	18258.4	2.23278e+06	0.00469556	67687.3	351.368	G03
MQ305	PI559917	122.72	79.001	1.5534	158.002	12926.7	1.2031e+06	0.00754077	45727.9	304.875	G04
MS1334	Ames24752	129.878	52.156	2.49019	104.312	9031.92	554965	0.0183102	29878	289.083	G01
MS1334	Ames24752	83.9865	60.593	1.38608	121.186	6785.33	484367	0.00877263	24609.5	216.627	G02
MS1334	Ames24752	93.574	58.292	1.60526	116.584	7272.82	499451	0.0105609	25562.2	230.154	G03
MS1334	Ames24752	84.1146	59.3144	1.41811	118.629	6652.28	464849	0.00916888	23998.4	215.242	G04
MS153	Ames24734	108.403	70.0528	1.54744	140.106	10125.2	835625	0.00847139	35845.6	269.62	G01
MS153	Ames24734	83.2195	77.0835	1.0796	154.167	8553.13	776726	0.00537115	33294.7	237.355	G02
MS153	Ames24734	87.9492	78.7452	1.11688	157.49	9234.1	856643	0.00543938	35551.3	247.066	G03
MS153	Ames24734	128.472	90.1225	1.42553	180.245	15437.7	1.63907e+06	0.00606609	55625.8	328.194	G04
MS71	PI587137	98.6876	60.8484	1.62186	121.697	8006.64	573959	0.0102218	28086.5	241.999	G01
MS71	PI587137	82.3248	68.263	1.20599	136.526	7492.98	602589	0.00677525	28185.5	223.856	G02
MS71	PI587137	65.4504	67.7518	0.966032	135.504	5912.51	471926	0.0054681	23942.7	196.864	G04
Mt42	Ames20140	103.8	85.3928	1.21556	170.786	11818.4	1.18894e+06	0.00545911	44355.6	281.363	G04
N192	PI550566	149.309	81.302	1.83648	162.604	16185.5	1.55028e+06	0.00866262	55579.4	353.983	G01
N192	PI550566	123.871	95.875	1.292	191.75	15834.8	1.78854e+06	0.005168	58447.2	327.844	G02
N192	PI550566	132.946	99.71	1.33333	199.42	17674.8	2.07622e+06	0.0051282	64714.1	347.757	G03
N192	PI550566	102.011	78.6175	1.29756	157.235	10693.1	990388	0.00632957	39424.8	269.54	G04
N28Ht	Ames27138	119.141	86.4152	1.3787	172.83	13727.4	1.39753e+06	0.00611851	49850.9	307.903	G01
N28Ht	Ames27138	101.244	96.642	1.04762	193.284	13045.9	1.48532e+06	0.00415722	51302.5	292.812	G02
N28Ht	Ames27138	118.629	90.506	1.31073	181.012	14315.5	1.52639e+06	0.00555395	52642.6	312.271	G03
N28Ht	Ames27138	126.939	79.001	1.6068	158.002	13371	1.24445e+06	0.00779998	46987.3	312.147	G04
N6	Ames27137	106.358	82.836	1.28395	165.672	11747	1.14637e+06	0.00594423	43430.2	282.155	G01
N6	Ames27137	94.5964	84.8812	1.11446	169.762	10705.9	1.07058e+06	0.0050352	41246.4	265.999	G03
N6	Ames27137	77.7228	76.1884	1.02014	152.377	7895.43	708673	0.00513495	31338.7	227.616	G04
N7AGoodman-Buckler	Ames28366	131.541	61.7435	2.13043	123.487	10829	787702	0.0132325	36429.8	301.433	G01
N7AGoodman-Buckler	Ames28366	150.715	67.496	2.23295	134.992	13563.6	1.07853e+06	0.0126872	45377.5	342.136	G02
N7AGoodman-Buckler	Ames28366	155.446	80.2792	1.93631	160.558	16638.7	1.57364e+06	0.00924991	56686.5	363.819	G03
N7AGoodman-Buckler	Ames28366	128.345	82.836	1.54938	165.672	14175.4	1.38336e+06	0.00717308	50171.5	319.106	G04
NC222	Ames12729	85.904	71.0752	1.20864	142.15	8140.86	681663	0.00652143	30603.3	233.383	G01
NC222	Ames12729	79.2564	75.6776	1.04729	151.355	7997.25	712999	0.0053072	31452.3	229.239	G02
NC222	Ames12729	52.6676	73.1208	0.720282	146.242	5134.79	442329	0.0037777	23703.8	187.083	G03
NC222	Ames12729	69.03	69.4135	0.994475	138.827	6388.82	522451	0.00549434	25593	204.664	G04
NC230	Ames12731	164.65	63.4052	2.59678	126.81	13919.5	1.03975e+06	0.0157064	45871.5	364.001	G01
NC230	Ames12731	130.774	75.933	1.72222	151.866	13240	1.18441e+06	0.00869809	45945.1	315.294	G02
NC230	Ames12731	138.06	86.9268	1.58823	173.854	16001.5	1.63868e+06	0.0070069	56357.2	340.68	G03
NC232	Ames12732	72.865	78.234	0.931373	156.468	7600.69	700535	0.00456555	31217.9	223.306	G01
NC232	Ames12732	113.9	70.1805	1.62295	140.361	10658	881200	0.00886858	37382.5	279.254	G02
NC232	Ames12732	108.914	65.962	1.65116	131.924	9578.91	744374	0.00959978	33490.1	265.697	G03
NC232	Ames12732	100.094	91.273	1.09664	182.546	12181.1	1.30982e+06	0.00460773	47174	283.485	G04
NC236	Ames12734	83.3476	78.7452	1.05845	157.49	8750.96	811823	0.00515478	34292	239.89	G01
NC236	Ames12734	102.011	72.098	1.41489	144.196	9806.39	832939	0.00752603	35395.6	261.254	G02
NC236	Ames12734	69.03	62.3828	1.10656	124.766	5741.71	421976	0.00680258	22171.3	194.702	G03
NC236	Ames12734	62.894	71.5868	0.87857	143.174	6003.17	506285	0.00470662	25251.7	198.814	G04
NC238	Ames12735	94.0852	80.2792	1.17197	160.558	10070.8	952461	0.00559861	38201.3	258.891	G01
NC238	Ames12735	114.028	68.0076	1.67669	136.015	10339.7	828409	0.00945498	36049.5	276.963	G03
NC250	PI550555	97.6648	63.4052	1.54033	126.81	8256.61	616748	0.00931652	29257.6	243.256	G02
NC250	PI550555	99.3265	77.8505	1.27586	155.701	10310.2	945601	0.00628503	38182.1	264.138	G03
NC258	PI531084	113.9	55.991	2.03425	111.982	8503.13	560891	0.0139332	28773.7	263.592	G02
NC258	PI531084	92.5512	57.2696	1.61606	114.539	7067.16	476815	0.0108218	24807.6	227.187	G03
NC258	PI531084	92.4235	62.127	1.48765	124.254	7655.99	560355	0.00918305	27327.3	232.761	G04
NC260	Ames27140	111.982	90.506	1.23729	181.012	13513.4	1.44086e+06	0.00524275	50464.9	301.397	G01
NC260	Ames27140	85.5205	79.3845	1.07729	158.769	9052	846567	0.00520432	35261.7	244.157	G02
NC262	PI531085	114.027	71.0756	1.60431	142.151	10806.1	904835	0.00865631	37985	280.522	G01
NC262	PI531085	75.5495	74.0155	1.02073	148.031	7455.78	650125	0.00528873	29587.6	221.189	G02
NC262	PI531085	105.846	75.166	1.40816	150.332	10608	939371	0.00718451	38331.3	271.523	G03
NC262	PI531085	77.7224	59.3148	1.31034	118.63	6146.79	429529	0.00847199	22605.4	204.594	G04
NC264	PI520774	101.244	58.8032	1.72174	117.606	7937.96	549909	0.0112288	27547.4	244.107	G01
NC264	PI520774	90.1225	77.8505	1.15764	155.701	9354.78	857978	0.00570264	35617.1	249.278	G02
NC264	PI520774	84.8812	55.224	1.53703	110.448	6249.97	406619	0.0106739	22156.7	211.55	G03
NC264	PI520774	66.729	66.9844	0.996187	133.969	5959.74	470308	0.00570338	23859.2	197.672	G04
NC290A	Ames27141	126.811	67.496	1.87879	134.992	11412.3	907470	0.0106749	39052.6	298.944	G01
NC290A	Ames27141	82.4525	77.0835	1.06965	154.167	8474.3	769567	0.00532165	33089.9	236.163	G02
NC290A	Ames27141	82.836	84.37	0.981818	168.74	9318.5	926222	0.00446281	37506.2	247.168	G03
NC290A	Ames27141	74.399	64.428	1.15476	128.856	6391.17	485106	0.00687358	24351.9	205.993	G04
NC294	Ames27143	133.458	93.574	1.42623	187.148	16650.9	1.83559e+06	0.0058452	59990.7	340.876	G01
NC294	Ames27143	135.759	84.37	1.60909	168.74	15272	1.51797e+06	0.00731405	53652.9	333.699	G02
NC294	Ames27143	156.468	86.4152	1.81065	172.83	18028.3	1.83538e+06	0.00803546	62045.2	372.293	G03
NC294	Ames27143	145.219	92.04	1.57778	184.08	17821.3	1.9324e+06	0.00657408	62847.5	359.063	G04
NC296	Ames27144	88.4604	57.7808	1.53097	115.562	6815.08	463912	0.0101613	24179.7	220.746	G01
NC296	Ames27144	75.166	66.729	1.12644	133.458	6687.67	525739	0.00647377	25678.3	210.359	G02
NC296	Ames27144	60.593	63.661	0.951807	127.322	5143.21	385735	0.00573378	20946	183.622	G04
NC296A	Ames27145	78.7452	64.9396	1.21259	129.879	6818.24	521631	0.00716095	25607.3	213.645	G01
NC296A	Ames27145	58.292	66.9848	0.870227	133.97	5206.24	410848	0.00498221	21988.3	185.224	G02
NC296A	Ames27145	75.6776	66.4732	1.13847	132.946	6707.38	525267	0.00656809	25668.6	210.816	G03
NC296A	Ames27145	85.137	69.797	1.21978	139.594	7923.08	651496	0.00670209	29706.8	230.44	G04
NC300	Ames27146	131.413	85.904	1.52976	171.808	15051.8	1.5233e+06	0.0068293	53412	328.037	G03
NC300	Ames27146	98.5595	76.3165	1.29146	152.633	10029	901686	0.00648974	37021.6	260.884	G04
NC302	Ames27147	98.943	75.933	1.30303	151.866	10017.4	896120	0.00658096	36893	261.017	G01
NC302	Ames27147	106.613	71.331	1.49462	142.662	10139.7	852092	0.00803561	36156.7	268.099	G02
NC302	Ames27147	95.6196	70.0528	1.36496	140.106	8931.23	737085	0.00747242	32512	247.986	G03
NC302	Ames27147	73.3762	59.3144	1.23707	118.629	5803.02	405504	0.00799835	21672.1	197.483	G04
NC304	Ames27148	121.186	56.2468	2.15454	112.494	9088.43	602238	0.01469	30532.6	277.061	G01
NC304	Ames27148	128.089	74.399	1.72165	148.798	12706.3	1.11369e+06	0.00887448	44095.3	308.849	G02
NC304	Ames27148	85.904	77.2112	1.11258	154.422	8843.67	804441	0.00552609	34090	241.73	G03
NC306	Ames27149	176.41	90.506	1.94915	181.012	21288.2	2.26985e+06	0.00825912	72458.7	412.253	G02
NC306	Ames27149	166.183	99.1988	1.67525	198.398	21980.2	2.56874e+06	0.00647649	76646.4	403.764	G03
NC306	Ames27149	181.523	72.098	2.51773	144.196	17449.9	1.48217e+06	0.0133922	57666.1	403.311	G04
NC310	Ames27151	177.177	76.3165	2.32161	152.633	18028.7	1.62093e+06	0.0116664	60059.1	399.258	G01
NC310	Ames27151	153.4	86.2875	1.77778	172.575	17648.7	1.79408e+06	0.00790123	60918.5	366.729	G02
NC310	Ames27151	143.174	96.642	1.48148	193.284	18448.8	2.10046e+06	0.00587891	65910	361.089	G03
NC310	Ames27151	125.021	85.5205	1.46188	171.041	14255.8	1.43629e+06	0.00655553	51078.2	316.685	G04
NC314	Ames27153	106.613	52.5395	2.0292	105.079	7468.52	462277	0.0148117	25281	246.862	G01
NC318	Ames27155	83.9865	75.933	1.10606	151.866	8503.13	760660	0.00558616	32839.2	236.95	G01
NC318	Ames27155	63.661	72.098	0.882979	144.196	6119.77	519804	0.0046967	25688	200.692	G02
NC318	Ames27155	85.137	69.03	1.23333	138.06	7836.01	637256	0.00685185	29289.2	229.422	G04
NC320	Ames27156	87.438	62.127	1.40741	124.254	7243.01	530128	0.0086877	26175.4	224.334	G01
NC320	Ames27156	91.273	68.263	1.33708	136.526	8307.43	668087	0.00751168	30395.3	238.485	G02
NC320	Ames27156	117.606	60.3376	1.94914	120.675	9461.45	672553	0.0123885	32204	274.821	G03
NC320	Ames27156	68.0072	61.36	1.10833	122.72	5563.9	402203	0.00692707	21473.6	191.68	G04
NC324	Ames27158	207.09	112.493	1.84091	224.986	31061.6	4.11653e+06	0.00627584	106622	490.691	G01
NC324	Ames27158	131.924	89.9948	1.46591	179.99	15830	1.67833e+06	0.00624675	56684.2	333.87	G02
NC324	Ames27158	175.387	92.5516	1.89502	185.103	21643.2	2.35986e+06	0.00785228	73967.5	412.612	G03
NC324	Ames27158	163.626	97.6648	1.67539	195.33	21307.4	2.4516e+06	0.00657874	74299.1	397.542	G04
NC326	Ames27159	183.058	83.3476	2.19632	166.695	20343.2	1.99753e+06	0.0101057	68188.2	416.918	G01
NC326	Ames27159	149.821	101.244	1.4798	202.488	20224.6	2.4123e+06	0.0056053	72272.1	377.997	G03
NC326	Ames27159	177.177	93.1905	1.90123	186.381	22015	2.41697e+06	0.00782401	75201.8	416.494	G04
NC328	Ames27160	218.339	100.222	2.17856	200.443	29176.4	3.44488e+06	0.00833632	97889	498.088	G01
NC328	Ames27160	153.911	79.768	1.92949	159.536	16369.6	1.53832e+06	0.00927637	55797.8	360.527	G02
NC328	Ames27160	115.05	85.3928	1.3473	170.786	13099.3	1.3178e+06	0.00605075	47837	299.794	G03
NC328	Ames27160	148.798	87.9492	1.69186	175.898	17448.9	1.80793e+06	0.00737732	60738.5	360.521	G04
NC33	Ames27139	110.448	83.3476	1.32515	166.695	12274.1	1.20521e+06	0.00609729	45009.9	289.552	G01
NC33	Ames27139	103.289	66.4732	1.55385	132.946	9154.62	716916	0.00896452	32382.4	256.571	G02
NC33	Ames27139	116.073	85.3928	1.35928	170.786	13215.7	1.32951e+06	0.00610455	48157.5	301.494	G03
NC33	Ames27139	140.617	77.7228	1.80921	155.446	14572.2	1.3343e+06	0.008927	50157.2	334.641	G04
NC336	Ames27164	105.846	62.894	1.68293	125.788	8876.1	657677	0.0102617	30926.2	256.819	G01
NC336	Ames27164	109.425	69.5412	1.57353	139.082	10146.1	831231	0.00867757	35799.6	270.77	G02
NC336	Ames27164	95.875	62.5105	1.53374	125.021	7990.93	588479	0.00940946	28341	239.117	G03
NC338	Ames27165	105.846	88.4604	1.19654	176.921	12484.2	1.30104e+06	0.00518731	47067.6	288.762	G01
NC338	Ames27165	97.1536	64.428	1.50794	128.856	8345.88	633473	0.00897584	29704.3	243.611	G02
NC338	Ames27165	113.005	70.564	1.60145	141.128	10632.1	883859	0.00870354	37386.3	278.153	G03
NC338	Ames27165	69.797	59.826	1.16667	119.652	5567.57	392407	0.00747863	21148.1	192.409	G04
NC340	Ames27166	129.879	69.5416	1.86764	139.083	12042.6	986614	0.0102995	41246.5	306.625	G01
NC340	Ames27166	128.472	77.467	1.65842	154.934	13269.8	1.21105e+06	0.00820998	46357.3	313.026	G04
NC342	Ames27167	81.302	61.8712	1.31405	123.742	6707	488875	0.00814497	24647.7	213.793	G01
NC342	Ames27167	97.1532	65.962	1.47287	131.924	8544.56	663995	0.00856318	30564.9	245.475	G02
NC342	Ames27167	90.506	66.4732	1.36154	132.946	8021.63	628189	0.00785506	29218.6	234.933	G03
NC342	Ames27167	80.7908	69.03	1.17037	138.06	7435.98	604724	0.00650207	28218.3	222.428	G04
NC344	Ames27168	118.118	62.5105	1.88957	125.021	9844.82	725007	0.0115925	33659.9	278.061	G01
NC344	Ames27168	83.2195	68.263	1.2191	136.526	7574.42	609138	0.00684888	28404	225.299	G02
NC344	Ames27168	114.538	75.166	1.52381	150.332	11479.2	1.01652e+06	0.00777452	40767.1	286.26	G03
NC344	Ames27168	100.861	65.962	1.52907	131.924	8870.61	689332	0.00888994	31480.6	251.795	G04
NC346	Ames27169	71.7145	62.5105	1.14724	125.021	5977.21	440183	0.00703828	22820.2	199.113	G01
NC346	Ames27169	89.739	62.5105	1.43558	125.021	7479.51	550817	0.00880726	26907.6	228.683	G02
NC348	Ames27170	100.732	63.1498	1.59513	126.3	8481.64	631005	0.00968703	29847.2	248.233	G01
NC348	Ames27170	91.6565	70.1805	1.30601	140.361	8576.67	709114	0.00713667	31568.3	241.583	G02
NC348	Ames27170	88.5885	55.991	1.58219	111.982	6613.54	436248	0.0108369	23310.2	218.836	G03
NC348	Ames27170	72.865	67.496	1.07955	134.992	6557.46	521429	0.00613378	25526.6	207.819	G04
NC352	Ames27172	82.836	67.2406	1.23193	134.481	7426.59	588304	0.00702622	27767.7	223.32	G02
NC352	Ames27172	71.331	66.729	1.06897	133.458	6346.46	498916	0.00614348	24786.6	204.36	G04
NC354	Ames27173	89.739	72.098	1.24468	144.196	8626.67	732736	0.00662064	32162.7	240.949	G01
NC354	Ames27173	106.358	69.03	1.54074	138.06	9789.15	796094	0.00855969	34686.3	264.89	G03
NC356	Ames27174	101.755	63.9168	1.59199	127.834	8671.82	652990	0.00955195	30528.1	250.902	G01
NC356	Ames27174	134.481	72.098	1.86525	144.196	12927.7	1.09806e+06	0.00992154	44286.6	317.591	G02
NC356	Ames27174	125.277	77.7224	1.61185	155.445	12982.4	1.18873e+06	0.00795323	45594.4	307.774	G03
NC356	Ames27174	120.163	61.36	1.95833	122.72	9830.95	710660	0.0122396	33439.5	280.49	G04
NC358	Ames27175	104.312	59.826	1.74359	119.652	8320.76	586454	0.0111769	28813.9	250.649	G02
NC358	Ames27175	73.632	72.865	1.01053	145.73	7153.59	614079	0.00531856	28490.5	216.617	G03
NC358	Ames27175	88.972	76.7	1.16	153.4	9098.87	822174	0.0058	34621.3	245.882	G04
NC360	Ames27176	120.035	64.0445	1.87425	128.089	10250.2	773381	0.0112231	35088.5	283.137	G01
NC360	Ames27176	102.395	80.9185	1.2654	161.837	11047.5	1.05315e+06	0.00599717	41003.1	273.166	G02
NC360	Ames27176	89.4832	88.972	1.00575	177.944	10615.3	1.11267e+06	0.00433511	42349.9	263.871	G03
NC360	Ames27176	117.351	53.3065	2.20144	106.613	8340.76	523802	0.0158377	27949.8	267.132	G04
NC362	Ames27177	101.627	70.3082	1.44546	140.616	9527	789120	0.00788433	34220.7	258.389	G01
NC362	Ames27177	80.1515	79.3845	1.00966	158.769	8483.72	793420	0.00487759	33798.4	235.901	G02
NC362	Ames27177	107.891	64.9392	1.66142	129.878	9341.83	714694	0.00981155	32624.3	262.736	G03
NC362	Ames27177	102.395	94.341	1.08537	188.682	12880	1.43152e+06	0.00441206	50049.6	291.356	G04
NC364	Ames27178	90.8895	82.836	1.09722	165.672	10038.6	979652	0.00507973	38869.8	257.35	G01
NC364	Ames27178	97.7925	87.8215	1.11354	175.643	11451	1.18475e+06	0.00486261	44128.6	275.089	G02
NC366	Ames27179	91.5284	66.9848	1.36641	133.97	8174.68	645102	0.00782292	29750.3	237.284	G01
NC366	Ames27179	110.064	70.1805	1.56831	140.361	10299.2	851530	0.00856998	36363.7	272.628	G02
NC366	Ames27179	85.5205	68.6465	1.24581	137.293	7827.58	633034	0.00695983	29176.1	229.537	G03
NC366	Ames27179	100.861	68.6465	1.46927	137.293	9231.63	746582	0.00820823	33040.2	255.049	G04
NC368	Ames27180	150.843	85.3928	1.76646	170.786	17174.6	1.72778e+06	0.0079332	59344.3	361.222	G02
ND246	PI550490	210.669	110.448	1.90741	220.896	31024	4.03679e+06	0.00662294	105926	494.848	G02
NQ508	PI559918	101.755	79.2568	1.28387	158.514	10753.1	1.00404e+06	0.00621225	39756.3	269.95	G01
NQ508	PI559918	125.021	74.399	1.68041	148.798	12401.9	1.08702e+06	0.00866192	43222.4	303.48	G02
NQ508	PI559918	151.866	72.6092	2.09155	145.218	14702.5	1.25766e+06	0.011047	49573.7	349.364	G03
NQ508	PI559918	88.4608	63.9168	1.384	127.834	7538.84	567676	0.00830398	27352.1	228.291	G04
NS501	PI601583	128.472	61.36	2.09375	122.72	10510.8	759803	0.0130859	35435.4	295.476	G01
NS501	PI601583	128.089	66.4732	1.92693	132.946	11352.6	889047	0.0111169	38704.3	300.127	G02
NS501	PI601583	105.846	82.836	1.27778	165.672	11690.5	1.14086e+06	0.00591564	43276.6	281.317	G03
NS501	PI601583	94.341	63.1498	1.49392	126.3	7943.49	590968	0.0090724	28328	237.268	G04
NS701	PI601417	212.715	72.098	2.95036	144.196	20448.4	1.73686e+06	0.0156934	66715.2	461.711	G01
NS701	PI601417	216.805	85.3928	2.53892	170.786	24684.8	2.48332e+06	0.0114023	81512.2	481.047	G04
Oh40B	NSL28966	84.37	83.8584	1.0061	167.717	9433.51	931968	0.00460108	37630.2	248.746	G01
Oh40B	NSL28966	91.273	67.2402	1.35742	134.48	8182.95	648217	0.00774194	29828.3	237.182	G02
Oh40B	NSL28966	87.438	68.6465	1.27374	137.293	8003.08	647227	0.00711588	29651.4	232.665	G03
Oh43	Ames19288	117.607	74.6548	1.57534	149.31	11706.5	1.0296e+06	0.00809249	41296.3	290.917	G01
Oh43	Ames19288	90.506	65.195	1.38824	130.39	7867.38	604263	0.00816609	28523.4	233.319	G02
Oh43E	Ames27183	112.493	76.7	1.46667	153.4	11504.3	1.03953e+06	0.00733332	41190.1	284.638	G02
Oh43E	Ames27183	129.879	82.5806	1.57275	165.161	14300.6	1.39128e+06	0.00730378	50463.6	321.44	G03
Oh43E	Ames27183	97.6648	82.836	1.17901	165.672	10786.9	1.05268e+06	0.0054584	40844.8	268.071	G04
Oh603	PI573098	172.191	70.9475	2.42703	141.895	16288.7	1.36146e+06	0.0131191	54017.3	384.954	G01
Oh603	PI573098	150.843	71.0752	2.1223	142.15	14294.9	1.19697e+06	0.0114513	48112	345.947	G02
Oh603	PI573098	129.239	102.65	1.25903	205.301	17688.6	2.13912e+06	0.00470371	65741.7	345.477	G03
Oh603	PI573098	139.21	92.4235	1.50622	184.847	17155.1	1.86791e+06	0.00624989	61072.3	349.219	G04
OH7B	Ames19323	128.344	88.4608	1.45086	176.922	15137.9	1.57761e+06	0.00628986	54329.7	325.924	G01
OH7B	Ames19323	100.733	82.3244	1.22361	164.649	11057	1.07238e+06	0.00570005	41420.5	272.321	G03
OQ403	PI559920	110.448	80.2792	1.3758	160.558	11822.2	1.11811e+06	0.0065723	42953.9	285.647	G01
OQ403	PI559920	161.07	81.8132	1.96875	163.626	17570.2	1.69348e+06	0.00922854	59719.9	375.531	G02
OQ403	PI559920	69.03	76.3165	0.904523	152.633	7024.17	631531	0.00454534	29191.3	214.825	G03
OQ403	PI559920	111.982	82.069	1.36449	164.138	12253.7	1.18475e+06	0.0063761	44610.3	290.468	G04
Os420	NSL65874	117.734	79.001	1.49029	158.002	12401.5	1.15422e+06	0.00723442	44249.3	296.35	G01
Os420	NSL65874	121.697	70.564	1.72464	141.128	11449.9	951846	0.00937302	39723.6	293.296	G02
Os420	NSL65874	157.491	74.6548	2.10959	149.31	15676.6	1.37877e+06	0.0108369	52801.4	361.649	G03
Os420	NSL65874	133.841	80.535	1.6619	161.07	14371.9	1.36358e+06	0.00791383	50188.1	325.914	G04
P39Goodman-Buckler	Ames28186	126.299	105.846	1.19324	211.692	17824.4	2.22264e+06	0.00432332	67254.8	344.965	G01
P39Goodman-Buckler	Ames28186	115.561	87.9492	1.31395	175.898	13551.4	1.40409e+06	0.00572946	49801.1	303.915	G02
P39Goodman-Buckler	Ames28186	213.738	115.05	1.85778	230.1	32787.3	4.444e+06	0.0061926	112388	505.293	G03
Pa762	Ames27184	123.743	73.632	1.68056	147.264	12148.6	1.05384e+06	0.0087529	42338.8	300.37	G01
Pa762	Ames27184	117.606	68.5184	1.71642	137.037	10744.3	867292	0.00960687	37306.1	283.805	G02
Pa762	Ames27184	99.71	76.7	1.3	153.4	10197	921402	0.0065	37577.3	263.272	G04
Pa875	Ames27185	113.516	68.5184	1.65672	137.037	10370.6	837127	0.00927274	36235.7	276.659	G01
Pa875	Ames27185	106.996	70.1805	1.52459	140.361	10012.1	827794	0.00833109	35553.1	267.364	G02
Pa875	Ames27185	109.681	78.234	1.40196	156.468	11441	1.05449e+06	0.00687236	41383.9	281.794	G03
Pa875	Ames27185	81.8132	85.904	0.952379	171.808	9370.78	948353	0.00425169	38154.2	247.879	G04
Pa880	PI517974	110.064	80.535	1.36667	161.07	11818.7	1.12134e+06	0.00650794	43010.2	285.33	G01
Pa880	PI517974	111.982	62.894	1.78049	125.788	9390.66	695803	0.0108566	32406	267.593	G04
Pa91	PI587147	177.944	70.0524	2.54016	140.105	16620.5	1.37167e+06	0.013906	54880.6	394.785	G01
Pa91	PI587147	105.335	67.496	1.56061	134.992	9479.57	753786	0.00886709	33502.7	261.304	G02
Pa91	PI587147	156.468	51.6448	3.0297	103.29	10774.3	655539	0.0224977	35088.7	338.46	G03
Pa91	PI587147	129.368	84.37	1.53334	168.74	14553	1.44651e+06	0.00696971	51617.1	322.694	G04
PB80	PI601441	155.446	89.9948	1.72727	179.99	18652.4	1.97758e+06	0.00736053	64694.4	374.489	G01
PB80	PI601441	169.763	96.1308	1.76596	192.262	21759.2	2.46427e+06	0.00704503	75189.6	406.566	G03
PB80	PI601441	129.623	97.0255	1.33597	194.051	16769	1.91679e+06	0.00528051	61367.3	338.817	G04
PHG35	PI601008	167.718	103.8	1.61577	207.601	23212.2	2.83855e+06	0.00596961	81483.9	411.762	G03
PHG35	PI601008	164.905	75.166	2.19388	150.332	16527	1.46351e+06	0.0111933	55403.8	375.654	G04
PHG39	PI600981	107.38	71.331	1.50538	142.662	10212.7	858223	0.00809342	36361.6	269.406	G01
PHG39	PI600981	111.47	82.836	1.34568	165.672	12311.7	1.20148e+06	0.00622998	44974.4	290.592	G02
PHG39	PI600981	57.525	72.098	0.797872	144.196	5529.92	469703	0.004244	24278.1	192.018	G03
PHG39	PI600981	92.5512	72.6092	1.27465	145.218	8960.09	766453	0.00673231	33190.8	246.207	G04
PHG47	PI601318	180.373	56.6303	3.18509	113.261	13619.4	908633	0.0215694	44212.4	387.813	G01
PHG47	PI601318	128.345	65.962	1.94574	131.924	11287.8	877174	0.0113124	38430	300.041	G02
PHG47	PI601318	175.387	85.904	2.04167	171.808	20088.6	2.03303e+06	0.00911458	67945.2	405.588	G03
PHG47	PI601318	89.4832	91.5284	0.977655	183.057	10920.3	1.17753e+06	0.00409633	44023.2	267.572	G04
PHG50	PI601006	115.434	82.069	1.40654	164.138	12631.3	1.22127e+06	0.00657263	45654.7	296.241	G01
PHG50	PI601006	128.089	76.3165	1.67839	152.633	13033.7	1.17184e+06	0.00843413	45434.2	311.034	G02
PHG50	PI601006	117.607	86.9268	1.35294	173.854	13630.9	1.39592e+06	0.00596885	49727.4	305.994	G03
PHG50	PI601006	117.606	73.632	1.59722	147.264	11546.1	1.00158e+06	0.00831885	40621	289.71	G04
PHG71	PI601150	147.264	59.826	2.46154	119.652	11747	827935	0.0157791	38902.2	328.424	G01
PHG71	PI601150	132.947	54.7124	2.42992	109.425	9698.45	625129	0.0170322	32158.6	297.149	G02
PHG71	PI601150	138.571	73.1208	1.8951	146.242	13509.9	1.16379e+06	0.00993932	46171.1	325.987	G03
PHG71	PI601150	120.419	80.535	1.49524	161.07	12930.6	1.22683e+06	0.00712018	46104.4	302.783	G04
PHG72	PI601319	92.5512	75.166	1.23129	150.332	9275.61	821381	0.0062821	34686.1	249.571	G02
PHG72	PI601319	152.889	78.234	1.95425	156.468	15948.1	1.4699e+06	0.00957966	54262.7	357.064	G03
PHG72	PI601319	110.96	77.7228	1.42763	155.446	11498.8	1.05289e+06	0.00704423	41419.1	283.306	G04
PHG83	PI601229	140.616	91.0176	1.54494	182.035	17064.8	1.82981e+06	0.00650955	60432.9	349.934	G01
PHG83	PI601229	143.684	64.9392	2.2126	129.878	12441	951795	0.0130666	41665.3	326.758	G02
PHG83	PI601229	179.478	81.8132	2.19375	163.626	19578.2	1.88703e+06	0.0102832	65633	408.859	G03
PHG83	PI601229	137.293	87.8215	1.56332	175.643	16076.4	1.6633e+06	0.00682672	56797.5	340.417	G04
PHG84	PI601320	102.778	98.176	1.04688	196.352	13453.8	1.55608e+06	0.00408936	52919.5	297.349	G01
PHG84	PI601320	108.914	68.6465	1.58659	137.293	9968.75	806196	0.00886364	35117	268.832	G02
PHG84	PI601320	92.5512	87.9492	1.05233	175.898	10853.1	1.12452e+06	0.00458864	42613.7	267.106	G03
PHG86	PI601442	146.241	80.7908	1.81012	161.582	15753.3	1.49939e+06	0.00859234	54218.1	347.983	G01
PHG86	PI601442	120.035	76.7	1.565	153.4	12275.6	1.10923e+06	0.007825	43360.3	297.523	G02
PHG86	PI601442	210.669	88.4608	2.3815	176.922	24848	2.58954e+06	0.0103244	82557.6	472.553	G03
PHG86	PI601442	110.832	74.7825	1.48205	149.565	11051	973606	0.00760026	39477.5	279.474	G04
PHH93	PI601567	149.821	60.8488	2.46218	121.698	12155.2	871357	0.0155179	40253.3	334.112	G01
PHH93	PI601567	107.891	53.1788	2.02884	106.358	7650.03	479273	0.014631	25896	249.832	G02
PHH93	PI601567	134.608	81.302	1.65566	162.604	14591.9	1.39764e+06	0.00780972	50991.4	328.135	G03
PHH93	PI601567	125.021	88.205	1.41739	176.41	14703.3	1.52788e+06	0.00616257	53049.2	320.002	G04
PHJ40	PI601321	79.768	93.0628	0.857142	186.126	9897.91	1.08518e+06	0.00353217	42076.5	255.623	G01
PHJ40	PI601321	148.798	83.8588	1.77439	167.718	16637.4	1.64367e+06	0.00811456	57445.7	355.904	G02
PHJ40	PI601321	128.344	87.438	1.46783	174.876	14962.9	1.54134e+06	0.00643787	53564	324.668	G03
PHJ40	PI601321	126.811	82.836	1.53087	165.672	14006	1.36683e+06	0.00708734	49693.4	316.476	G04
PHK76	PI601496	133.458	81.8136	1.63124	163.627	14558.2	1.40319e+06	0.00764644	51013.5	326.728	G01
PHK76	PI601496	102.011	78.234	1.30392	156.468	10641	980749	0.00639177	39182.7	269.044	G02
PHK76	PI601496	93.0624	58.292	1.59649	116.584	7233.06	496721	0.0105032	25449.2	229.27	G03
PHK76	PI601496	86.9264	82.3244	1.0559	164.649	9541.55	925399	0.00491881	37420.7	250.473	G04
PHN11	PI601497	151.354	68.0072	2.22556	136.014	13724.3	1.09957e+06	0.0125502	45932.3	343.809	G01
PHN11	PI601497	117.095	87.9492	1.3314	175.898	13731.2	1.42273e+06	0.00580551	50293.7	306.451	G03
PHN11	PI601497	108.403	89.4832	1.21143	178.966	12933.6	1.36346e+06	0.00519186	48588.3	294.247	G04
PHR36	PI601361	149.565	85.904	1.74107	171.808	17131	1.73371e+06	0.00777264	59337.1	359.546	G01
PHR36	PI601361	137.037	92.04	1.48889	184.08	16817.2	1.82352e+06	0.0062037	60016.7	345.051	G02
PHR36	PI601361	155.956	92.5512	1.68508	185.102	19245.3	2.0984e+06	0.0069824	67039.3	378.291	G03
PHR36	PI601361	176.921	73.1208	2.41957	146.242	17248.8	1.48587e+06	0.0126901	57218.5	395.74	G04
PHT77	PI601499	134.481	74.1436	1.81379	148.287	13294.5	1.16125e+06	0.00938163	45741.2	319.83	G01
PHT77	PI601499	142.279	83.603	1.70183	167.206	15859.9	1.56208e+06	0.00780658	55150.2	344.161	G02
PHT77	PI601499	133.458	97.1536	1.37368	194.307	17287.9	1.97871e+06	0.00542241	62835.7	345.357	G03
PHT77	PI601499	134.992	83.3476	1.61963	166.695	15001.7	1.47304e+06	0.00745225	52638	331.176	G04
PHV63	PI601500	73.632	72.6092	1.01409	145.218	7128.48	609775	0.0053561	28354.7	216.25	G01
PHV63	PI601500	85.904	91.5288	0.938546	183.058	10483.6	1.13044e+06	0.00393245	42928.7	262.236	G02
PHV63	PI601500	91.6565	91.6565	1	183.313	11201.2	1.20951e+06	0.0041841	44780.3	271.036	G03
PHV63	PI601500	93.0628	82.836	1.12346	165.672	10278.6	1.00308e+06	0.0052012	39499.1	260.762	G04
PHW17	PI601362	126.81	81.302	1.55975	162.604	13746.6	1.31667e+06	0.00735729	48588.6	314.643	G01
PHW17	PI601362	102.395	72.865	1.40526	145.73	9947.97	853954	0.00739612	35963.5	262.855	G02
PHW43	PI601792	149.82	91.5288	1.63687	183.058	18283.8	1.97154e+06	0.00685837	64027.3	366.425	G03
PHW43	PI601792	124.765	73.8878	1.68858	147.776	12291.5	1.06994e+06	0.00876422	42800.7	302.448	G04
PHW65	PI601501	124.765	78.234	1.59477	156.468	13014.5	1.19951e+06	0.0078175	45800.6	307.49	G02
PHWG5	PI559954	105.334	83.3472	1.2638	166.694	11705.8	1.1494e+06	0.00581505	43461.2	281.149	G01
PHWG5	PI559954	87.8215	75.933	1.15657	151.866	8891.4	795393	0.00584124	33862.3	243.007	G02
PHWG5	PI559954	140.616	61.36	2.29166	122.72	11504.3	831623	0.0143229	38377.6	317.629	G03
PHWG5	PI559954	73.632	65.4508	1.125	130.902	6425.7	495469	0.00659177	24682.3	206.18	G04
PHZ51	PI601322	184.08	57.2692	3.21429	114.538	14056.2	948350	0.0215243	45604.9	395.365	G01
PHZ51	PI601322	141.128	70.564	2	141.128	13278.1	1.10382e+06	0.0108696	45033.7	327.854	G02
PHZ51	PI601322	158.002	76.7	2.06	153.4	16158.3	1.46007e+06	0.0103	54588.3	364.669	G03
PHZ51	PI601322	162.604	76.1888	2.13422	152.378	16518.1	1.48263e+06	0.0107427	55556.4	372.49	G04
POP-N-EAT	PI600742	139.977	51.7725	2.7037	103.545	9662.65	589354	0.0200274	31734.6	307.546	G01
POP-N-EAT	PI600742	108.914	56.3745	1.93197	112.749	8186.63	543712	0.0131427	27900	255.034	G02
POP-N-EAT	PI600742	124.254	72.6092	1.71127	145.218	12029.3	1.029e+06	0.00903842	41789.7	300.097	G03
POP-N-EAT	PI600742	106.868	68.5184	1.5597	137.037	9763.27	788104	0.00872972	34509.4	265.157	G04
Q381	PI601190	168.229	64.428	2.61111	128.856	14451.5	1.09691e+06	0.0155423	47601.9	371.593	G01
Q381	PI601190	131.157	72.865	1.8	145.73	12742.3	1.09383e+06	0.00947368	43894.7	312.536	G02
Q381	PI601190	120.164	85.3928	1.40719	170.786	13681.5	1.37637e+06	0.00631969	49445	308.333	G03
Q381	PI601190	109.426	91.5288	1.19553	183.058	13354.1	1.43997e+06	0.0050092	50359.5	298.633	G04
R109B	NSL242484	178.455	71.5868	2.49285	143.174	17033.4	1.43653e+06	0.0133545	56341.6	397.147	G01
R109B	NSL242484	96.642	89.739	1.07692	179.478	11563.4	1.2225e+06	0.00460224	45049.9	275.961	G02
R109B	NSL242484	122.72	80.1515	1.5311	160.303	13114.9	1.23839e+06	0.00732584	46530.4	306.25	G04
R168	Ames19326	54.7124	66.9848	0.816789	133.97	4886.53	385619	0.00467626	21222.9	180.154	G01
R168	Ames19326	71.331	62.127	1.14815	124.254	5908.77	432473	0.00708733	22553.4	197.981	G02
R168	Ames19326	105.335	74.1432	1.42069	148.286	10413.1	909566	0.00734843	37550.3	269.39	G03
R168	Ames19326	87.438	63.661	1.37349	127.322	7421.85	556631	0.00827406	26976.8	226.26	G04
R177	NSL30894	93.574	84.37	1.10909	168.74	10526.5	1.04629e+06	0.00504132	40617.5	263.686	G01
R177	NSL30894	111.215	82.4525	1.34884	164.905	12226.6	1.18766e+06	0.00627366	44637.7	289.679	G02
R177	NSL30894	82.3248	78.234	1.05229	156.468	8587.46	791483	0.00515828	33718.3	237.588	G03
R229	PI592734	185.614	58.292	3.18421	116.584	14426.4	990715	0.0209488	46833	399.096	G01
R229	PI592734	132.435	86.9268	1.52353	173.854	15349.6	1.57192e+06	0.00672143	54514.4	331.015	G02
R229	PI592734	174.876	96.1304	1.81915	192.261	22414.5	2.53847e+06	0.00725728	77083.5	415.601	G03
R229	PI592734	159.919	95.4915	1.6747	190.983	20361.3	2.29061e+06	0.0067257	71005.2	388.58	G04
R4	Ames27187	92.04	72.865	1.26316	145.73	8941.99	767599	0.0066482	33204.4	245.706	G01
R4	Ames27187	100.732	74.1432	1.35862	148.286	9958.17	869825	0.00702735	36291.4	261.686	G02
R4	Ames27187	75.166	77.8505	0.965517	155.701	7802.28	715590	0.00475624	31601.8	226.159	G04
RS710	PI539930	123.231	67.496	1.82576	134.992	11090.2	881854	0.0103736	38117.3	292.582	G01
RS710	PI539930	73.632	73.1208	1.00699	146.242	7178.71	618398	0.00528141	28626.7	216.985	G03
RS710	PI539930	87.8215	76.3165	1.15075	152.633	8936.31	803448	0.00578268	34085.7	243.53	G04
S8324	PI601611	153.4	102.778	1.49254	205.556	21021.5	2.54534e+06	0.00556917	74981.7	385.951	G01
S8324	PI601611	196.352	58.8036	3.33912	117.607	15394.9	1.0665e+06	0.0217767	49838	419.928	G02
S8324	PI601611	178.966	109.937	1.6279	219.874	26233.3	3.39764e+06	0.00567872	91959.4	438.419	G03
S8324	PI601611	156.084	90.1225	1.73191	180.245	18755.6	1.99134e+06	0.00736985	65022.7	375.755	G04
S8326	PI601612	112.493	82.3248	1.36646	164.65	12348	1.19759e+06	0.00636547	44937.9	291.644	G01
S8326	PI601612	114.283	83.603	1.36697	167.206	12739.2	1.25472e+06	0.00627052	46357.4	296.245	G02
S8326	PI601612	101.244	81.8136	1.2375	163.627	11044.2	1.06449e+06	0.00580074	41241.9	272.472	G03
S8326	PI601612	105.463	70.9475	1.48649	141.895	9976.4	833858	0.00803506	35615.8	265.674	G04
SA24	Ames27188	112.494	63.9168	1.76	127.834	9586.97	721901	0.01056	33146.6	269.637	G01
SA24	Ames27188	101.755	57.7804	1.76107	115.561	7839.28	533627	0.0116886	27101.3	243.854	G02
SC213R	NSL53083	101.627	58.6755	1.73203	117.351	7950.73	549597	0.0113204	27563.5	244.635	G01
SC213R	NSL53083	115.05	73.2485	1.57068	146.497	11236.3	969625	0.00822346	39660.7	284.848	G02
SC357	NSL53094	111.471	65.4504	1.70313	130.901	9727.75	750077	0.00997934	33822.2	269.572	G01
SC357	NSL53094	87.8215	75.5495	1.16244	151.099	8846.49	787379	0.00590069	33639.7	242.485	G02
SC357	NSL53094	81.302	83.2195	0.976959	166.439	9021.22	884446	0.00450211	36376.9	243.188	G03
SC357	NSL53094	78.234	54.457	1.43662	108.914	5680.52	364437	0.010117	20432.4	199.309	G04
SC55	Ames27189	116.968	86.671	1.34956	173.342	13516.9	1.38017e+06	0.00597149	49341.9	304.607	G01
SC55	Ames27189	135.248	65.4504	2.06642	130.901	11802.7	910070	0.012108	39857.5	311.936	G02
SD40	PI606768	144.708	81.8136	1.76875	163.627	15785.4	1.52147e+06	0.00829098	54532.6	346.409	G01
SD40	PI606768	125.276	83.3472	1.50307	166.694	13921.9	1.36701e+06	0.00691596	49584.1	314.47	G03
SD40	PI606768	168.229	86.4152	1.94675	172.83	19383.4	1.97333e+06	0.00863944	65986.7	393.246	G04
SD44	PI524969	151.354	78.234	1.93464	156.468	15788.1	1.45514e+06	0.00948352	53795.1	354.314	G02
SD44	PI524969	105.463	77.467	1.36139	154.934	10893.2	994149	0.00673954	39679.2	273.777	G03
SD44	PI524969	107.891	78.7456	1.37012	157.491	11327.9	1.05089e+06	0.00667266	41199	279.443	G04
SeagullSeventeen	PI600751	99.71	67.496	1.47727	134.992	8973.37	713534	0.0083936	32077.9	251.69	G01
SeagullSeventeen	PI600751	114.027	76.7	1.48666	153.4	11661.2	1.05371e+06	0.00743333	41629.4	287.243	G02
SeagullSeventeen	PI600751	88.4608	84.8816	1.04217	169.763	10011.6	1.00115e+06	0.00470857	39441.3	256.459	G03
Sg1533	PI587132	124.51	57.0138	2.18385	114.028	9465.03	635745	0.0146896	31746.9	283.884	G01
Sg1533	PI587132	149.565	89.739	1.66667	179.478	17895.8	1.89196e+06	0.00712251	62461.3	363.912	G02
Sg1533	PI587132	129.239	90.1225	1.43404	180.245	15529.8	1.64885e+06	0.00610231	55882.3	329.487	G03
Sg1533	PI587132	106.868	78.234	1.36601	156.468	11147.7	1.02745e+06	0.00669613	40572.8	277.091	G04
Sg18	NSL75979	124.765	66.4736	1.87691	132.947	11058.1	865987	0.0108283	37846.3	294.193	G01
Sg18	NSL75979	136.015	85.3924	1.59282	170.785	15486.2	1.55792e+06	0.00715341	54511.7	335.342	G03
T232	PI550522	105.846	93.0628	1.13736	186.126	13133.8	1.43995e+06	0.00468692	50277.1	295.007	G03
T232	PI550522	81.302	87.9492	0.92442	175.898	9533.93	987836	0.00403091	39274.8	250.145	G04
T234	Ames27190	102.011	65.962	1.54651	131.924	8971.8	697195	0.00899135	31766.1	253.767	G01
T234	Ames27190	98.176	67.1125	1.46286	134.225	8785.12	694596	0.00835918	31472.3	248.618	G03
T234	Ames27190	113.004	65.4508	1.72656	130.902	9861.64	760405	0.0101165	34206.8	272.26	G04
T8	PI550518	108.402	85.3928	1.26946	170.786	12342.4	1.24166e+06	0.00570114	45769.8	288.84	G01
T8	PI550518	94.7245	80.535	1.17619	161.07	10171.5	965054	0.00560091	38542.1	260.259	G02
T8	PI550518	109.425	76.1888	1.43624	152.378	11116	997745	0.00722937	39985.6	278.819	G03
T8	PI550518	92.5512	70.564	1.31159	141.128	8707.71	723883	0.00712822	32015.5	243.553	G04
Tx303	Ames19327	96.2585	64.8115	1.48521	129.623	8318.21	635131	0.00878821	29701.5	242.552	G01
Tx303	Ames19327	108.531	68.6465	1.58101	137.293	9933.65	803357	0.00883243	35017.5	268.17	G02
Tx303	Ames19327	129.879	65.962	1.96899	131.924	11422.8	887658	0.0114476	38824.5	302.792	G03
Tx601	Ames22763	103.162	55.224	1.86806	110.448	7595.99	494189	0.0129726	26015.7	243.527	G02
Tx601	Ames22763	90.506	83.8584	1.07927	167.717	10119.6	999748	0.00493571	39396.4	258.179	G03
Tx601	Ames22763	83.3472	76.1884	1.09396	152.377	8466.79	759957	0.00550654	32815.6	236.304	G04
Tzi10	PI506248	135.376	90.8895	1.48945	181.779	16405.6	1.75666e+06	0.00628461	58543.1	340.824	G02
Tzi10	PI506248	148.798	88.972	1.67241	177.944	17651.8	1.85022e+06	0.00720868	61571.7	361.693	G03
Tzi11	PI540745	135.503	79.2564	1.70968	158.513	14319.3	1.33702e+06	0.00827268	49753.3	327.354	G01
Tzi11	PI540745	140.361	73.632	1.90625	147.264	13780.1	1.19536e+06	0.00992839	47053.8	329.732	G02
Tzi11	PI540745	105.335	87.438	1.20468	174.876	12280.4	1.265e+06	0.00528368	46208.1	286.569	G03
Tzi16	PI540747	164.138	53.1784	3.08655	106.357	11638.1	729121	0.0222589	37855.4	354.234	G02
Tzi18	PI506253	84.8816	86.9268	0.976472	173.854	9837.98	1.00749e+06	0.00430796	39677.8	253.962	G01
Tzi18	PI506253	80.7904	84.8816	0.951801	169.763	9143.49	914338	0.00430029	37237.5	244.855	G02
Tzi18	PI506253	91.0176	93.0624	0.978027	186.125	11293.8	1.23821e+06	0.00403034	45522	272.11	G03
Tzi18	PI506253	89.739	88.205	1.01739	176.41	10553.9	1.0967e+06	0.00442344	41931	263.158	G04
Tzi25	PI506255	116.073	77.7224	1.49343	155.445	12028.6	1.10139e+06	0.00736891	42899.4	291.967	G02
Tzi8	PI506246	166.695	95.6192	1.74332	191.238	21252.3	2.39404e+06	0.00699193	73596.2	400.592	G01
Tzi8	PI506246	118.63	92.04	1.28889	184.08	14558.2	1.57858e+06	0.00537038	53769.4	314.258	G02
Tzi8	PI506246	134.481	72.6096	1.85211	145.219	13019.5	1.1137e+06	0.00978223	44649	318.148	G04
Tzi9	PI506247	96.1308	70.564	1.36232	141.128	9044.5	751880	0.00740392	32939.8	249.486	G02
Tzi9	PI506247	121.697	60.8488	1.99999	121.698	9873.5	707790	0.012605	33486.8	282.709	G03
U267Y	Ames27191	102.395	78.6175	1.30244	157.235	10733.3	994111	0.00635336	39534.4	270.171	G01
U267Y	Ames27191	102.011	52.6676	1.93688	105.335	7163.56	444482	0.0141035	24404.5	238.724	G03
Va102	PI587151	59.059	60.593	0.974684	121.186	4771.42	340605	0.00616888	19257	176.841	G01
Va102	PI587151	101.244	66.9848	1.51145	133.97	9042.41	713578	0.00865331	32167.7	253.682	G02
Va102	PI587151	104.312	77.7228	1.3421	155.446	10809.9	989808	0.00662221	39514.4	272.19	G03
Va14	Ames27192	101.244	71.5864	1.41429	143.173	9663.59	814986	0.00757658	34883.6	259.327	G02
Va14	Ames27192	124.765	69.03	1.80741	138.06	11483.4	933876	0.0100411	39531.9	296.988	G03
Va14	Ames27192	99.3265	62.127	1.59877	124.254	8227.81	602207	0.00986892	28941.3	244.601	G04
Va17	Ames19002	103.8	61.36	1.69166	122.72	8492.26	613889	0.0105729	29561.7	251.49	G01
Va17	Ames19002	106.357	72.6092	1.46479	145.218	10296.7	880786	0.00773658	36876.7	269.223	G02
Va17	Ames19002	108.147	65.5785	1.64912	131.157	9456.16	730562	0.00964399	33068.4	263.919	G03
Va17	Ames19002	111.982	84.37	1.32727	168.74	12597.2	1.25211e+06	0.00603306	46176.2	293.401	G04
Va22	Ames19328	107.891	72.6092	1.48592	145.218	10445.2	893489	0.00784816	37292.5	271.828	G01
Va22	Ames19328	125.788	84.37	1.49091	168.74	14150.3	1.40649e+06	0.00677686	50484.5	316.582	G04
Va26	PI587149	113.004	78.7452	1.43506	157.49	11864.7	1.10069e+06	0.00698896	42686.9	288.02	G02
Va26	PI587149	113.516	77.7224	1.46053	155.445	11763.6	1.07713e+06	0.00720659	42157.5	287.625	G03
Va35	PI587150	97.7925	74.0155	1.32124	148.031	9650.88	841532	0.00684582	35416.9	256.648	G02
Va35	PI587150	102.011	93.574	1.09016	187.148	12727.4	1.40306e+06	0.00446788	49385.1	289.687	G03
Va35	PI587150	130.39	73.1204	1.78322	146.241	12712.2	1.09507e+06	0.0093526	43857.3	311.464	G04
Va59	Ames19016	83.8584	83.8584	1	167.717	9376.31	926317	0.00457318	37484.7	247.97	G01
Va59	Ames19016	94.5964	87.9492	1.07558	175.898	11092.9	1.14937e+06	0.00469004	43234.9	270.272	G02
Va59	Ames19016	97.0255	90.1225	1.0766	180.245	11658.9	1.23786e+06	0.00458126	45426.6	277.095	G03
Va59	Ames19016	99.71	80.7904	1.23418	161.581	10740.8	1.0223e+06	0.00585847	40139	268.629	G04
Va85	Ames27193	115.05	81.302	1.41509	162.604	12471.7	1.19456e+06	0.00667497	45014.5	294.64	G01
Va85	Ames27193	105.335	96.642	1.08995	193.284	13573	1.54534e+06	0.00432519	52669.6	299.155	G02
Va85	Ames27193	101.244	97.1532	1.04211	194.306	13114.9	1.50108e+06	0.00411358	51668	293.538	G03
Va99	Ames24989	135.376	59.059	2.29221	118.118	10660.2	741707	0.0148845	35560.8	305.776	G01
Va99	Ames24989	123.743	75.166	1.64626	150.332	12401.7	1.0982e+06	0.00839929	43382.8	302.137	G02
Va99	Ames24989	164.138	80.2796	2.04458	160.559	17569.2	1.66165e+06	0.00976707	59412.8	379.453	G03
Va99	Ames24989	121.953	64.8115	1.88166	129.623	10538.6	804668	0.0111341	36054.6	287.384	G04
VaW6	Ames19000	133.458	65.962	2.02326	131.924	11737.5	912120	0.0117631	39747.1	309.233	G02
VaW6	Ames19000	96.2585	75.5495	1.27411	151.099	9696.38	863023	0.00646757	35922.2	256.113	G03
W117Ht	Ames8399	128.856	89.9944	1.43182	179.989	15461.8	1.63929e+06	0.00610153	55656.8	328.682	G01
W117Ht	Ames8399	151.866	64.9392	2.33859	129.878	13149.4	1.00599e+06	0.0138106	43771	341.759	G02
W117Ht	Ames8399	150.843	102.778	1.46766	205.556	20671.2	2.50291e+06	0.00547634	74000.2	381.607	G04
W153R	PI587154	126.811	79.768	1.58975	159.536	13487.3	1.26746e+06	0.00764301	47493.3	312.828	G01
W153R	PI587154	146.881	84.7535	1.73303	169.507	16598.2	1.65729e+06	0.00784177	57536.8	353.533	G02
W153R	PI587154	193.284	88.972	2.17241	177.944	22929.2	2.40338e+06	0.00936385	76954.7	441.177	G03
W153R	PI587154	118.629	75.6772	1.56757	151.354	11970	1.06719e+06	0.00794377	42267.1	293.889	G04
W182B	Ames19330	136.014	98.176	1.38541	196.352	17804.5	2.05928e+06	0.00541177	64581.8	350.917	G01
W182B	Ames19330	123.231	94.0856	1.30978	188.171	15459	1.71351e+06	0.00533875	56858.3	324.476	G02
W182B	Ames19330	105.846	85.3924	1.23952	170.785	12051.3	1.21236e+06	0.00556674	44982.1	284.675	G03
W22	NSL30053	114.539	62.894	1.82114	125.788	9605.07	711690	0.0111045	33026.1	272.115	G01
W22	NSL30053	95.108	77.8505	1.22167	155.701	9872.27	905440	0.0060181	36998.9	257.275	G02
W22	NSL30053	150.332	109.937	1.36744	219.874	22036	2.85402e+06	0.00477013	80181.6	389.662	G03
W64A	PI587152	130.902	69.03	1.8963	138.06	12048.2	979807	0.010535	41171.7	307.895	G01
W64A	PI587152	138.571	81.302	1.7044	162.604	15021.5	1.43878e+06	0.00803963	52221.1	335.052	G02
W64A	PI587152	114.539	89.4836	1.28	178.967	13665.8	1.44065e+06	0.00548569	50565.7	304.223	G03
W64A	PI587152	99.71	75.166	1.32653	150.332	9993.07	884915	0.00676801	36635.6	261.295	G04
WD	Ames27195	114.283	87.0545	1.31278	174.109	13265.1	1.36045e+06	0.00578315	48760.5	300.654	G02
Wf9	Ames19293	130.39	60.8484	2.14287	121.697	10578.7	758338	0.0135055	35562.5	298.438	G01
Wf9	Ames19293	104.312	74.7825	1.39487	149.565	10400.9	916335	0.00715319	37666.5	268.47	G02
Wf9	Ames19293	95.4915	66.3455	1.43931	132.691	8447.24	660249	0.00831969	30371.2	243.133	G04
WIL500	PI601689	96.1304	60.3372	1.59322	120.674	7733.65	549732	0.0101264	27221.3	236.975	G02
WIL500	PI601689	133.458	74.6548	1.78767	149.31	13284.4	1.16837e+06	0.00918321	45812.7	318.587	G03
WIL500	PI601689	75.933	64.8115	1.1716	129.623	6561.78	501019	0.00693253	24893	208.958	G04
Yu796_NS	Ames27196	113.516	71.5868	1.58571	143.174	10835	913782	0.00849487	38172.6	280.24	G01
Yu796_NS	Ames27196	81.302	70.0528	1.16058	140.106	7593.91	626718	0.00635354	28890.5	224.631	G02
Yu796_NS	Ames27196	115.05	61.8716	1.8595	123.743	9491.1	691814	0.0115258	32529	271.904	G03
Yu796_NS	Ames27196	96.1304	64.428	1.49206	128.856	8257.99	626801	0.00888131	29457.4	241.867	G04
ZS01250	PI595616	90.7618	72.865	1.24562	145.73	8817.81	756939	0.00655587	32868.5	243.624	G01
ZS01250	PI595616	96.1308	61.8716	1.55371	123.743	7930.35	578049	0.00963042	28052.3	238.792	G02
ZS01250	PI595616	67.1125	72.098	0.930851	144.196	6451.57	547986	0.00495134	26504	205.73	G03
ZS01250	PI595616	102.778	77.7228	1.32237	155.446	10650.9	975252	0.00652482	39078.4	269.65	G04
ZS365	PI574393	110.448	84.37	1.30909	168.74	12424.7	1.23496e+06	0.00595041	45704	290.868	G01
ZS365	PI574393	124.254	86.4156	1.43787	172.831	14316.6	1.45752e+06	0.00638104	51485.7	316.49	G02
ZS365	PI574393	161.07	74.1436	2.17241	148.287	15923.1	1.39085e+06	0.0112365	53441	367.641	G03
ZS365	PI574393	120.674	86.4152	1.39645	172.83	13904.1	1.41552e+06	0.00619727	50339.7	310.469	G04
