# Supplementary material for: Genetic control of morphometric diversity in the maize shoot apical meristem
Source: Nat Commun. 2015 Nov 20;6:8974. doi: 10.1038/ncomms9974 (PMC4673881; doi:10.1038/ncomms9974)
Supplement: Supplementary Data 2 — Best Linear Unbiased Predictors (BLUPs) + coefficient for all genotypes examined. BLUPs model and account for batch effects and missing data between growth periods. [file ncomms9974-s3.xlsx]

## Sheet: SAM BLUPs
SAM Measure BLUPs
genotype	volume	height	radius	height.radius	area	para_coeff	surface_area	arc_length	accession
207	1.83634e+06	144.869	86.5538	1.63753	17353.8	0.00790468	60870.3	356.991	PI601005
764	1647305	140.794	83.6092	1.63043	16310.3	0.00799098	56901.4	345.812	PI601374
778	1.77409e+06	142.673	85.2959	1.61698	17041.8	0.00795977	59690.3	352.715	PI601375
779	1.69491e+06	152.523	81.6541	1.74458	17274.9	0.00838249	59198.9	365.558	PI601376
792	1.57761e+06	137.181	81.1474	1.58765	15934.1	0.00796932	55530.3	340.789	NSL243016
793	1.07335e+06	106.679	78.6184	1.42805	11274.8	0.0075532	41537.7	278.427	PI601492
807	1.59534e+06	138.575	82.498	1.63786	15940.6	0.00831964	55868.6	342.571	PI601430
4226	1.39124e+06	122.133	83.2678	1.48637	13873.9	0.00749467	49859	311.269	NSL30904
4722	840574	96.9318	74.0927	1.43476	9312.94	0.00777324	34557.2	251.549	PI587130
5707	733272	85.5132	73.0576	1.28927	8248.3	0.00725101	31467.4	233.338	PI601269
11430	1.16303e+06	125.857	75.5706	1.62712	12850	0.00830847	44870.5	307.573	PI601558
78004	1.00555e+06	108.171	76.367	1.46822	10995.1	0.00776606	39894.5	276.947	PI601210
78010	1.16333e+06	136.959	73.2993	1.80476	13309.5	0.00924516	45819.2	325.961	PI601211
29MIBZ2	1.10335e+06	136.042	71.9309	1.83247	12933.8	0.0094651	44489.9	322.697	PI548830
2FACC	1.3296e+06	131.641	77.7988	1.63394	14081.4	0.00817497	49031	321.378	PI601808
2MA22	1.09965e+06	129.419	73.2995	1.66403	12676	0.00829982	43716.9	311.278	PI601560
33-16	1.09063e+06	121.687	75.2907	1.62275	12170.8	0.00851134	43050	300.592	Ames26771
38-11	1.13278e+06	123.312	76.4141	1.61316	12522.8	0.00827722	44259.9	304.532	Ames26604
3IIH6	1.24506e+06	126.062	77.8458	1.60318	13277.6	0.00813863	46686.8	310.678	PI564754
4676A	1.37283e+06	131.484	80.6859	1.61064	14314.8	0.00801803	50494.6	325.277	PI601300
6F629	1.12848e+06	114.57	78.549	1.50422	12042.2	0.00783702	43372.8	291.096	PI546483
78371A	847253	109.697	70.6136	1.59283	10038.7	0.00853275	35513.4	269.378	PI601438
78551S	955338	105.107	74.2781	1.45072	10550.8	0.00774734	38106.8	268.686	PI601562
A188	1.29484e+06	126.141	79.3245	1.57551	13587	0.00794449	47908.4	312.773	Ames22443
A214N	977897	107.857	75.7761	1.48958	10617	0.00758352	38329.1	271.461	PI406112
A239	1.20637e+06	120.64	78.6908	1.54479	12788.3	0.00791172	45556.2	302.34	Ames23405
A272	952884	108.197	72.5881	1.51033	10645.5	0.00810012	37960.5	271.409	Ames27063
A441-5	855130	101.812	72.8503	1.45002	9738.06	0.00773545	35326.3	259.358	Ames27064
A554	2.28211e+06	172.033	88.0561	1.79669	21327.9	0.0081666	72671.4	409.404	PI587138
A556	835966	109.504	70.2958	1.56746	10030.5	0.00830045	35511	270.198	Ames23450
A6	1.2397e+06	128.539	77.399	1.62954	13437.6	0.0082577	47013.5	315.02	Ames27062
A619	1.06248e+06	117.234	75.663	1.55402	11841.3	0.00804405	41987.8	291.949	PI587139
A632	893658	111.473	71.8501	1.57726	10493.9	0.0083959	37221.3	275.92	PI587140
A634	755472	99.001	70.3095	1.46767	9004.59	0.00796195	32681.3	251.502	Ames19308
A635	810403	103.64	70.6165	1.50717	9620.85	0.00818104	34494.2	260.565	Ames19309
A641	1.19417e+06	106.05	80.7564	1.38719	11766.5	0.00734219	43531.2	279.658	Ames19311
A654	845296	106.231	71.3348	1.49858	9902.84	0.00793485	35306	265.011	PI587141
A659	1.31266e+06	137.483	77.2825	1.72723	14269.9	0.00862994	49478.6	331.524	NSL81599
A661	941689	117.234	71.0625	1.65687	11012.8	0.00887953	38647.6	285.844	PI607521
A679	1.51139e+06	131.965	83.2641	1.57431	15079.4	0.00785983	53343.4	329.421	PI587142
A680	1.70413e+06	137.025	85.2022	1.58155	16278.5	0.00780385	57465.3	341.593	Ames23503
A682	765987	88.2219	73.4872	1.3142	8543.18	0.00721659	32346.2	237.921	PI587143
Ab28A	1.35922e+06	135.439	78.2448	1.67755	14426.6	0.00836439	50077.1	328.391	Ames18999
AQA3	1.17437e+06	122.002	78.4326	1.58948	12639.8	0.00819677	45248.5	305.699	PI564749
B10	796566	100.154	70.7249	1.51212	9198.09	0.008288	33258.6	252.002	NSL65865
B103	817195	103.224	71.2293	1.52916	9526.77	0.00838692	34554.7	260.873	PI594046
B104	663111	97.5961	66.2888	1.51914	8215.68	0.00824943	29325.4	240.952	PI594047
B105	1.17924e+06	107.099	82.4862	1.37876	11882.6	0.00714488	44264.3	284.447	PI594048
B109	1.75238e+06	148.445	84.4125	1.66238	17313.6	0.00787522	60126.3	362.073	PI597927
B115	945208	116.868	72.236	1.6222	11091.2	0.00854941	39132.4	287.106	PI615190
B14A	671679	89.342	69.002	1.38439	8007.59	0.0076674	29533.9	232.07	PI550461
B164	1.63386e+06	136.094	85.7089	1.5893	15859.7	0.00780767	56415.5	340.681	Ames27066
B2	1.30125e+06	132.492	78.204	1.68023	13870.5	0.00852301	48707.1	324.095	Ames26769
B37	1.23501e+06	112.781	81.9299	1.42677	12520.5	0.00736462	45748.6	293.283	PI550467
B46	867907	114.736	69.8347	1.63125	10502.9	0.0087654	36724.9	279.007	PI550469
B52	1.252e+06	118.144	79.5797	1.505	12964.3	0.00781764	46566.8	301.114	PI550454
B57	566083	90.9354	63.2698	1.51032	7376.48	0.00879124	26572.6	227.727	PI550472
B64	599041	87.8708	65.8987	1.4192	7497.35	0.00814501	27468.4	226.02	PI550440
B68	666933	108.528	63.9884	1.72059	8713.37	0.00967558	30413.1	259.04	PI550465
B73	1.50612e+06	129.537	82.9954	1.52765	14979.2	0.00766276	53242	326.969	PI550473
B73Htrhm	1.65652e+06	141.831	82.4761	1.61321	16488.1	0.00790592	57357.9	349.001	Ames27065
B75	1.1615e+06	115.401	79.036	1.48227	12270.2	0.00756431	44149.4	293.424	PI608774
B76	918363	96.6489	77.0445	1.36635	9902.69	0.00750789	37159	258.353	PI550483
B77	822004	101.308	71.6258	1.46359	9585.15	0.00794361	34690.7	258.265	PI608765
B79	771278	103.663	69.3896	1.53823	9171.83	0.00826609	32657.5	255.245	PI608766
B84	746221	105.761	67.3305	1.58856	9295.43	0.00872364	32860.2	260.113	PI608767
B97	904402	99.8436	76.1626	1.4207	9951.08	0.00770123	37142.6	262.825	PI564682
BlackJewell85	847061	105.09	71.8979	1.51305	9785.94	0.00807291	35082.3	262.425	PI601081
BO9	1.08512e+06	116.159	75.8734	1.52077	11895.6	0.00777859	42295	291.021	PI601007
C103	1.01083e+06	108.277	76.3927	1.45751	11068	0.00767053	40091.8	277.404	Ames19284
C123	834234	100.028	72.9543	1.44952	9562.81	0.00786904	35022.4	257.918	Ames19313
C49A	1.46947e+06	125.122	82.0756	1.53608	14426	0.00800569	51492.7	316.957	Ames27067
CH701-30	1.11497e+06	116.92	76.8835	1.52965	12103.2	0.00790277	43042.9	292.841	Ames27069
CH9	943122	105.133	75.17	1.44979	10506.3	0.00771869	38151.6	269.901	Ames27068
CI187-2	871812	95.6461	76.3181	1.37591	9549.96	0.00751595	36042.3	255.644	Ames26138
CI21E	1.48838e+06	145.472	79.1837	1.7716	15613.2	0.00873075	53897.9	348.892	CIze21
CI28A	1265486	108.826	84.7231	1.37345	12413.9	0.0071519	46475.6	290.867	CIze28
CI31A	993438	118.989	72.7055	1.66483	11374.1	0.00891388	40205.7	291.922	Ames21512
CI3A	964303	114.013	72.5647	1.57387	11051.8	0.00831596	39000.3	281.562	Ames26116
CI64	755363	119.619	65.0497	1.78538	9900.15	0.00973328	34036.7	282.154	Ames19314
CI66	1.00672e+06	112.205	75.17	1.52432	11209.6	0.00802316	40182.7	282.55	PI587148
CI7Goodman-Buckler	934023	95.0065	78.3217	1.34228	9875.36	0.00728817	37569.8	257.476	Ames28367
CI90C	1.27228e+06	123.364	80.1461	1.54542	13325.5	0.00782253	47429.2	309.225	Ames22440
CI91BGoodman-Buckler	1.12791e+06	115.82	77.6346	1.51143	12106.1	0.0078204	43280.8	292.006	Ames28365
CM105	1.15515e+06	120.771	76.9774	1.56141	12542.8	0.00799722	44333.9	300.086	PI587124
CM174	979762	114.405	73.8051	1.57324	11158.4	0.00828831	39580	283.766	Ames19316
CM37	1125432	101.087	82.7431	1.38803	11176.2	0.00751172	42707	274.69	Ames20190
CM7	1.57028e+06	121.237	87.2684	1.4739	14676.2	0.00762716	53898.9	317.37	Ames27070
CML10	985786	126.848	70.4992	1.75873	11785.5	0.00922101	40713.7	302.868	Ames27072
CML103	921155	116.632	70.7104	1.64508	10895.2	0.00875547	38182.5	284.072	Ames27081
CML108	887139	101.335	73.7852	1.44251	9924.2	0.00783185	36334.8	261.917	Ames27082
CML11	1.09689e+06	140.652	70.593	1.8983	13144.6	0.00976855	44697.3	329	Ames27258
CML14	1.13168e+06	115.66	76.6379	1.50757	12054.5	0.00769776	42902.5	290.105	Ames27074
CML154Q	645436	88.3457	67.3936	1.41466	7758.44	0.00803437	28535.9	228.051	Ames27083
CML157Q	1.07722e+06	108.707	76.0957	1.46198	11400.3	0.00782267	41119.4	278.235	Ames27084
CML158Q	1.06172e+06	122.395	73.2454	1.63515	12071.9	0.00845562	42064.2	297.83	Ames27085
CML218	1.38877e+06	130.751	80.8268	1.61924	14256.6	0.00814926	50476.8	324.362	Ames27086
CML220	841014	102.261	72.9429	1.47606	9636.1	0.00781404	35078.3	260.214	Ames27087
CML228	827936	103.224	71.7468	1.49493	9688.42	0.00807629	34926.4	260.977	Ames27088
CML238	670492	105.694	64.2428	1.65023	8722.66	0.00915074	30445.4	254.423	Ames27089
CML247	964202	108.572	74.8196	1.52261	10762.9	0.00825342	38815.7	274.92	PI595541
CML254	738194	104.876	67.8376	1.56699	9166.85	0.00846013	32512.8	258.476	PI595542
CML258	1.74999e+06	148.982	83.3617	1.69832	17249.9	0.00812815	59554.8	360.144	Ames27090
CML261	1.21043e+06	110.843	82.0942	1.41162	12280.3	0.00732084	45098.8	289.892	Ames27091
CML264	777600	104.923	68.4806	1.54618	9480.91	0.00841657	33665.2	260.608	PI595544
CML277	749046	103.875	68.1285	1.55388	9236.39	0.00852578	32794.4	257.284	PI595550
CML281	1.18305e+06	126.438	76.7936	1.61235	12987.2	0.00809818	45613	310.712	Ames27092
CML287	666298	84.3989	70.9772	1.33826	7688.18	0.00751838	29345.3	226.677	PI595565
CML311	748080	87.3074	73.6183	1.37318	8289.31	0.00785091	32086.2	236.902	Ames27093
CML314	854221	97.8999	74.8976	1.41939	9555.2	0.00774665	35595.8	257.12	Ames27094
CML321	1.12215e+06	120.864	75.9218	1.5618	12398.9	0.00806328	43678.8	299.938	Ames27095
CML322	589661	75.8999	70.1236	1.23357	6896.39	0.00718163	27043.4	212.984	Ames27096
CML323	1.46764e+06	141.438	80.2634	1.70262	15372.9	0.0083349	53389.1	342.668	Ames27097
CML328	1.32552e+06	120.454	81.0909	1.50222	13418.1	0.00768754	48036.5	305.56	Ames27098
CML331	807816	102.566	70.6165	1.50688	9510.5	0.00825877	34270.3	258.819	Ames27099
CML332	858403	104.607	71.6893	1.50067	9931.82	0.00808201	35594.7	263.216	Ames27100
CML333	1.01303e+06	117.235	74.0668	1.57932	11552.9	0.00821479	40794.5	289.979	Ames27101
CML341	972695	115.973	73.2131	1.60019	11176	0.00843366	39563.3	286.362	Ames27102
CML38	741843	100.7	69.2625	1.52458	8984.35	0.0083899	32386.7	252.984	PI595534
CML45	809210	102.173	70.8043	1.50869	9480.16	0.0083215	34260.5	258.412	Ames27076
CML5	1301423	139.913	75.4709	1.74665	14328.4	0.00863844	49154.7	333.754	Ames27071
CML52	748168	124.263	64.6865	1.8204	9827.35	0.00972956	33642.9	290.028	PI595561
CML61	712269	84.4449	72.9831	1.30743	8023.57	0.00738229	30927.9	231.386	Ames27078
CML69	721556	82.8188	74.0334	1.26409	8004.37	0.0070381	31101.8	229.911	Ames28184
CML77	1.21099e+06	131.458	75.8976	1.69935	13357.4	0.00864475	46509	318.463	Ames28185
CML91	672101	93.2072	68.1579	1.46866	8044.16	0.00804912	29382.2	235.924	Ames27079
CML92	1.27217e+06	113.318	82.8041	1.44676	12691.5	0.00754282	46618.5	295.401	Ames27080
CMV3	1.46069e+06	131.372	81.7568	1.55179	14847	0.00760935	52245.4	327.156	Ames27038
CO106	1651377	136.4	83.9817	1.61422	16003.5	0.0082525	56694.4	341.018	Ames27105
CO125	1164865	117.569	77.7632	1.53815	12359.8	0.00807234	44219.4	295.982	Ames27106
CO255	3.26149e+06	160.219	103.688	1.52347	24266.7	0.00704655	86568	407.97	Ames27050
CQ702RC	933052	110.424	73.3393	1.55121	10636.8	0.0082944	38254.6	277.216	PI566938
CR14	1.43647e+06	145.045	77.9358	1.74537	15485.1	0.00862648	53087.5	347.081	PI601683
CR1HT	1.53765e+06	127.822	84.9299	1.50014	14960.2	0.00739726	53551.8	324.615	PI601080
CS405	2.57732e+06	175.848	89.8194	1.78331	22870.9	0.00819415	77875.9	420.072	PI559916
CS608	1.40665e+06	147.227	76.1324	1.82251	15289.2	0.00898783	52154.3	347.905	PI560316
D940Y	845832	102.9	72.2231	1.46455	9734.64	0.00779902	35110.2	260.241	Ames27108
DE1	714288	86.3691	68.4287	1.38029	7979.41	0.00794476	29634.4	225.984	PI606329
DE2	765364	104.556	67.8234	1.59024	9280.98	0.00891376	33031.3	258.659	PI606330
DE3	656489	98.8679	65.8583	1.53471	8299.51	0.00844223	29528.5	243.755	Ames27109
DE811	899756	111.133	72.1126	1.54005	10493.3	0.00797233	37130.2	274.755	PI550558
DJ7	1.77904e+06	144.712	85.8496	1.63536	17150.3	0.00785464	59978	355.796	PI601191
E2558W	742278	92.6482	71.3155	1.404	8612.66	0.00779347	31877.8	241.65	Ames27110
E8501	1.17402e+06	117.077	79.3245	1.52312	12368.9	0.00789779	44713.7	297.553	PI601724
EP1	1.57589e+06	133.213	84.0424	1.57854	15363.3	0.00781501	54545.2	333.041	Ames27111
F118	1.45103e+06	121.211	85.3747	1.46869	14120.4	0.00747855	51516.8	314.207	PI555462
F2834T	1126172	102.235	81.0908	1.3653	11274.2	0.0073097	42373.8	274.596	Ames27112
F42	2.7542e+06	180.084	92.7062	1.76587	24068	0.00798946	82231.6	432.546	PI601026
F44	1214639	131.416	76.4894	1.64073	13457.4	0.00811719	46870.8	320.19	NSL22893
F6	861647	110.617	71.1889	1.59198	10223.7	0.00854459	36383.2	273.851	NSL22894
F7	2.62841e+06	180.572	91.8114	1.81207	23423	0.00809755	79936.4	430.356	PI257507
FAPW	1.32208e+06	123.94	76.3202	1.5994	13317.9	0.00828051	46687.7	304.682	PI600958
FBHJ	1.03956e+06	111.079	75.4986	1.48834	11357.6	0.00780874	40708.7	281.315	PI601439
FBLA	907741	109.109	72.7684	1.51824	10466.4	0.00796488	37350	272.966	PI546482
Florida32	1.1166e+06	115.895	77.2678	1.54378	12059.8	0.00821745	43150	292.062	PI644100
FR19	1.25453e+06	138.635	74.6771	1.78699	13955.3	0.00905387	47948.6	330.108	PI600772
G80	700752	103.508	66.357	1.57056	8859.78	0.00852578	31244.1	253.395	PI601037
GA209	1.2007e+06	125.774	77.2356	1.61565	13036.9	0.00822713	45865.7	309.759	Ames10248
GT112	854670	101.806	71.2503	1.48143	9703.47	0.00812219	35042.1	258.435	Ames27113
H105W	979348	126.148	70.8135	1.72648	11758.2	0.00910022	40584.6	301.881	PI587127
H49	1.3257e+06	121.295	81.5074	1.50863	13442.9	0.00766802	48205.9	307.334	Ames15929
H84	916229	96.4711	76.5412	1.36537	9853.06	0.00739113	36941	257.305	PI587128
H8431	1.75383e+06	148.864	83.4403	1.6559	17425.5	0.00787997	60116.8	362.228	PI601610
H91	909471	108.354	73.1521	1.51888	10373.8	0.00804247	37104	270.901	Ames27114
H95	1.03348e+06	114.353	75.8272	1.53331	11505.2	0.0080025	41145.6	287.265	Ames19319
H99	1.28096e+06	139.542	75.8751	1.78235	14142.3	0.00901868	48883.5	334.264	PI587129
HB8229	619656	98.2175	63.6219	1.6229	7969.7	0.00950255	28522.8	241.891	PI601564
HBA1	1.05649e+06	129.074	72.3534	1.73313	12380.9	0.00891996	42773.5	309.194	PI601172
Hi27Goodman-Buckler	1.12024e+06	135.178	73.1983	1.78083	13084.1	0.00904126	45110	322.617	Ames28291
HP301	682709	95.2322	68.0454	1.47758	8378.18	0.00830958	30394.4	241.652	PI587131
I137TN	1.10372e+06	122.43	75.5419	1.60798	12333.8	0.00827171	43550.8	302.596	Ames27116
I205	990106	110.221	75.3577	1.51183	11009	0.00800086	39609.2	278.741	NSL65871
I29	896502	114.775	70.9858	1.60567	10667.6	0.00840072	37504.3	280.919	Ames27115
IA2132Goodman-Buckler	1319433	112.284	84.5587	1.40501	12847	0.00726769	47715.7	296.633	Ames28364
Ia5125B	1.12315e+06	109.801	79.8123	1.42783	11753.1	0.0073668	42976.8	284.857	Ames27117
ICI740	1.52236e+06	142.329	80.2858	1.68642	15745.6	0.0082687	54394.7	344.375	PI559382
IDS28	855714	114.17	68.997	1.65006	10371.1	0.0088875	36324.9	277.63	Ames24575
IDS69	982538	114.112	74.313	1.54989	10976.6	0.00781511	38877.7	280.832	Ames24576
IDS91	800284	99.2283	71.596	1.44736	9238.34	0.00777026	33547.2	252.193	Ames24577
Il101T	1.44134e+06	136.969	80.1761	1.62438	15064.5	0.00791996	52350.1	334.869	Ames27119
Il14H	861239	95.2848	75.1495	1.38651	9412.92	0.00749722	35328	252.035	Ames27118
Il677a	2.17303e+06	138.102	92.6471	1.521	18499.8	0.00763576	66682.3	355.995	Ames27120
Ill.Hy	923876	116.92	71.3441	1.62987	10984.1	0.00858979	38508.4	285.499	Ames26808
K148	682162	86.9816	70.0793	1.36213	7952.19	0.00768641	29831.9	230.512	Ames27122
K4	1.08894e+06	131.013	72.635	1.74884	12647.5	0.00897528	43647.9	313.241	NSL30038
K55	1.27054e+06	138.508	75.2256	1.78915	13939.4	0.00911741	48205.1	331.538	Ames22754
K64	637122	82.7366	70.1001	1.3047	7526.6	0.00745293	28640.1	223.828	Ames27121
Ki11	1.19998e+06	117.313	79.6296	1.49648	12599.1	0.00767601	45276.8	298.028	Ames27124
Ki14	898254	114.956	70.6165	1.61614	10731	0.00855855	37642.8	281.189	Ames27259
Ki21	693190	100.179	67.1269	1.55526	8609.18	0.00868669	30773.9	248.222	Ames27125
Ki3	1.10188e+06	130.62	73.6443	1.72708	12740.1	0.00881952	44198.4	314.433	Ames27123
Ki43	778269	114.417	67.2903	1.66633	9794.62	0.00875995	34103.1	274.629	Ames27126
Ki44	793364	90.5425	74.4189	1.33124	8848.37	0.00738542	34079.3	248.05	Ames27260
KUI2021	955742	117.207	71.1506	1.65876	11031.8	0.00894596	38875.7	286.313	Ames27129
Ky21	1.11835e+06	119.223	76.7647	1.54275	12258.8	0.00783239	43424.1	296.926	Ames27130
KY226	1.13251e+06	120.438	77.1049	1.59795	12303.2	0.0083192	43887.4	300.12	Ames27131
KY228	1.06411e+06	111.078	75.4727	1.50715	11408.9	0.00799013	40868.5	280.269	PI587136
L127	1.42118e+06	139.342	78.9491	1.69675	14997.5	0.00836042	51889.5	336.619	PI601726
L317	849934	119.334	67.8654	1.72687	10543.7	0.00923113	36498.8	285.051	NSL65873
L578	822533	103.378	70.2879	1.5119	9628.36	0.00826223	34602.2	260.416	Ames27132
LH1	1.55579e+06	134.477	83.6937	1.57218	15439.3	0.00766948	54574.3	335.141	PI644101
LH123HT	1.06449e+06	109.89	77.7507	1.45403	11422.6	0.00747924	41367.1	281.355	PI601079
LH143CMS	1.10487e+06	129.337	73.4584	1.67948	12711.9	0.00843677	43915.4	311.265	PI601003
LH145	1356138	127.954	81.0486	1.55857	14040.5	0.00772317	49898.2	320.158	PI600959
LH146Ht	1.21422e+06	138.508	74.8807	1.76627	13813.8	0.00885901	47566.3	331.074	PI601402
LH150	976891	101.543	77.3533	1.40539	10463.6	0.00755154	38728.7	266.598	PI601230
LH183	1.33319e+06	119.586	81.8248	1.46984	13429.3	0.00739569	48259.4	305.234	PI564755
LH208	1.43727e+06	140.731	80.4277	1.72347	15089.9	0.00852073	52907.5	342.951	PI547088
LH213	887290	93.9216	77.1416	1.3257	9586.74	0.00723251	36251.1	253.626	PI547090
LH38	1.10734e+06	123.399	75.4439	1.62744	12385.2	0.00838827	43505.2	302.747	PI600791
LH39	1.20537e+06	125.487	76.7578	1.57823	13162.5	0.00807779	46120	310.428	PI600944
LH51	1.13322e+06	116.711	77.8224	1.52129	12183.8	0.0078613	43588.5	294.077	PI600955
LH52	900581	98.296	75.9446	1.37826	9897.3	0.00745025	36705.1	259.129	PI601360
LH54	760119	105.709	68.2928	1.57165	9401.04	0.00858027	33342.8	261.288	PI601316
LH57	1.32086e+06	123.56	80.7181	1.51508	13623.6	0.00755591	48475.7	311.078	PI601317
LH60	628987	97.175	64.6336	1.56841	8019.36	0.00888549	28580.1	239.309	PI601404
LH74	1.26232e+06	133.475	77.2591	1.70443	13748.8	0.00862492	47997.7	324.307	PI600957
LH82	1.3163e+06	130.911	79.124	1.65394	13873	0.0084015	48960.2	322.463	PI601170
LH85	1.85024e+06	127.805	90.7924	1.47962	16410.1	0.00756796	60077.2	334.745	PI601405
LH93	946293	118.4	71.6184	1.63455	11131	0.0085053	39029.7	288.609	PI601171
LP1NRHT	866873	107.553	71.9938	1.53785	10136	0.00824482	36232.9	268.912	PI600729
LP5	2.05179e+06	153.383	87.8683	1.66115	18977.5	0.00782371	65768.1	373.853	PI601378
M14	783018	99.5471	71.3038	1.48097	9198.57	0.00811473	33516	253.913	NSL30867
M162W	915027	109.495	72.7458	1.50139	10539	0.00788687	37513	273.779	Ames27134
M37W	1.02214e+06	108.145	77.4937	1.47187	11037.9	0.00781544	40578.5	279.486	Ames27133
MBNA	1.18854e+06	127.948	75.7334	1.6472	13096.4	0.00836102	45594.1	311.305	PI601209
MBST	1.08164e+06	116.448	76.2202	1.56863	11795.3	0.00824379	42165.3	291.322	PI601566
MDF-13D	740346	88.7613	72.7993	1.32894	8464.36	0.00741375	31901.5	238.064	PI600956
MEF156-55-2	1.30505e+06	144.287	75.2906	1.78893	14711.6	0.00890937	50185.2	342.157	Ames27135
ML606	1.27927e+06	109.629	84.0339	1.40135	12507	0.00723203	46616.1	291.123	PI583774
Mo17	817743	93.024	74.7538	1.38734	9029.21	0.00770337	34245.4	248.399	PI558532
Mo18W	1.92135e+06	131.111	90.7107	1.46527	16969	0.00723267	61463.9	340.244	PI550441
MO1W	1.25205e+06	120.535	78.55	1.53368	12981.3	0.00785524	46081.3	301.756	PI558520
Mo24W	1.01083e+06	134.905	69.2034	1.81387	12384.5	0.00919613	42155	317.137	PI587144
Mo44	1261388	127.45	78.4773	1.61658	13487.6	0.00825921	47499.1	314.797	Ames28939
Mo45	967740	117.535	73.115	1.63589	11193.3	0.00865344	39688	289.579	PI583350
Mo46	942643	99.2384	76.7863	1.38606	10109	0.00731757	37518.7	260.926	PI583351
Mo47	994116	109.562	75.7889	1.50056	11001.3	0.00794418	39692.3	278.151	PI583352
MoG	824957	89.4738	76.3334	1.2998	8966.02	0.0070842	34363.3	244.722	Ames27136
Mp339	633515	89.5996	67.5652	1.41866	7807.91	0.00806243	28826	232.268	PI543916
MQ305	1.40401e+06	114.392	85.0585	1.42135	13380.3	0.00737592	49435.2	301.402	PI559917
MS1334	599137	101.282	62.4717	1.64947	8063.39	0.00944179	28350.7	245.593	Ames24752
MS153	1.0415e+06	104.661	78.1979	1.40663	10997.1	0.0074665	40456	273.665	Ames24734
MS71	653790	89.6975	68.6205	1.41594	7931.12	0.00805181	29372.2	233.28	PI587137
Mt42	1.119e+06	106.979	79.1212	1.41911	11587.7	0.00749476	42750.9	280.857	Ames20140
N192	1.52442e+06	125.171	85.4507	1.48943	14670.3	0.00746101	52901	320.096	PI550566
N28Ht	1.3664e+06	116.527	84.9108	1.43111	13392.3	0.00730836	49161.6	304.256	Ames27138
N6	1.00633e+06	98.4465	79.5957	1.35413	10462.1	0.00731107	39453.3	264.968	Ames27137
N7AGoodman-Buckler	1.19183e+06	137.037	73.8556	1.78272	13553.3	0.00903044	46554.6	325.956	Ames28366
NC222	673931	79.8291	73.2923	1.23838	7614.83	0.00707563	29922.1	224.883	Ames12729
NC230	1.25957e+06	138.653	75.7314	1.76842	14012.7	0.00891508	48364.8	331.986	Ames12731
NC232	942255	102.147	76.2967	1.42525	10278.9	0.00767757	38078.2	267.137	Ames12732
NC236	718827	86.0634	72.4708	1.30684	8184.1	0.00735993	31160.8	233.508	Ames12734
NC238	970259	109.164	75.2131	1.5303	10765.1	0.00815821	38922.5	276.027	Ames12735
NC250	889931	104.347	73.5364	1.48215	10028.8	0.00781036	36279.1	264.226	PI550555
NC258	652465	103.179	64.3732	1.61153	8486.55	0.00887212	29795.9	250.185	PI531084
NC260	1.12819e+06	104.578	80.7175	1.42703	11426.8	0.0078007	42701.8	277.816	Ames27140
NC262	792575	97.5101	71.5085	1.43106	9200.49	0.00785793	33613.1	251.313	PI531085
NC264	658243	91.3283	67.7059	1.44076	8011.68	0.00819908	29454.8	235.21	PI520774
NC290A	827155	96.1481	74.0434	1.39478	9325.44	0.00764916	34794.4	253.548	Ames27141
NC294	1.67491e+06	138.033	85.6149	1.58268	16262.3	0.00768927	57283.4	342.962	Ames27143
NC296	581107	83.965	66.6655	1.38579	7170.85	0.00804204	26792.7	220.207	Ames27144
NC296A	621337	82.0818	69.4195	1.3044	7397.78	0.00747251	28119	221.834	Ames27145
NC300	1.19502e+06	115.172	79.4199	1.46885	12437.6	0.00746343	44761.4	293.721	Ames27146
NC302	785626	97.7984	70.9685	1.43894	9173.48	0.00790263	33338.7	250.619	Ames27147
NC304	902270	113.318	71.5913	1.61846	10570.9	0.00867987	37549.9	279.595	Ames27148
NC306	1.90942e+06	161.228	83.8087	1.77548	18791	0.00828324	64294.9	385.235	Ames27149
NC310	1.63926e+06	143.743	83.479	1.66955	16393.7	0.00807883	57160.7	351.06	Ames27151
NC314	733248	113.322	65.2301	1.75575	9247.14	0.00980888	32051.7	267.156	Ames27153
NC318	725450	86.1724	73.1631	1.32263	8218.82	0.00751156	31455.8	234.463	Ames27155
NC320	655754	95.7027	66.462	1.4954	8243.08	0.00840211	29684.5	240.929	Ames27156
NC324	2.40747e+06	159.983	92.281	1.64632	21020.3	0.00761425	72996.1	391.939	Ames27158
NC326	2.04463e+06	158.077	87.2148	1.70659	19321.6	0.00806317	66766.5	383.633	Ames27159
NC328	1.88251e+06	151.392	85.0517	1.68422	18056.4	0.00799037	62387.7	367.152	Ames27160
NC33	1.14195e+06	117.444	77.6346	1.52986	12261.9	0.00790319	43766.8	295.078	Ames27139
NC336	784369	107.124	68.6874	1.58604	9574.52	0.00860468	33808.2	262.997	Ames27164
NC338	852888	100.104	72.1891	1.44918	9634.5	0.00792637	35075.3	256.688	Ames27165
NC340	1.08786e+06	125.078	73.878	1.64914	12407.8	0.00862049	43210.4	304.529	Ames27166
NC342	679468	92.7167	68.5275	1.42759	8271.83	0.00799263	30201.1	238.212	Ames27167
NC344	816986	106.442	70.1001	1.54587	9793.87	0.00836446	34861.3	264.926	Ames27168
NC346	657995	92.0614	67.6977	1.47937	7974.49	0.00840956	29108.6	233.731	Ames27169
NC348	660972	93.5548	67.3305	1.46185	8168.38	0.00824378	29685.4	238.178	Ames27170
NC352	684042	87.9495	70.4579	1.36827	7996.77	0.00760861	29904.2	231.516	Ames27172
NC354	878849	104.992	73.1359	1.51796	10009.1	0.00817251	36127.6	264.79	Ames27173
NC356	945306	119.749	70.6869	1.6674	11226.2	0.00878414	39064.4	289.618	Ames27174
NC358	765486	94.9426	72.0209	1.41172	8856.75	0.00769211	32815.7	247.354	Ames27175
NC360	905908	109.009	72.9167	1.57188	10329.5	0.00857494	37460.1	274.75	Ames27176
NC362	961768	101.387	76.9069	1.41118	10325	0.00761719	38385.5	266.417	Ames27177
NC364	1.08357e+06	101.515	80.94	1.40677	11019.1	0.00774378	41671.6	272.906	Ames27178
NC366	782567	100.549	70.5696	1.47405	9311.82	0.00803824	33574.6	254.882	Ames27179
NC368	1.45004e+06	133.918	79.6842	1.58816	15050.5	0.00801104	52487.7	331.925	Ames27180
ND246	2.76404e+06	165.737	89.9265	1.62233	23503.4	0.00784448	80748	411.884	PI550490
NQ508	1.00121e+06	116.763	73.4566	1.58493	11438.2	0.00828341	40367.2	288.404	PI559918
NS501	888601	114.641	70.4522	1.63441	10597.7	0.00874039	37320.9	280.505	PI601583
NS701	1.82138e+06	184.507	76.9196	2.03221	19920.2	0.00958888	66102	425.491	PI601417
Oh40B	824298	94.7371	74.2651	1.3978	9191.51	0.00770367	34368.2	249.891	NSL28966
Oh43	891149	108.261	72.0006	1.55367	10293	0.00845614	36695.3	269.836	Ames19288
Oh43E	1.15428e+06	113.787	79.3811	1.4614	12160	0.00746915	43936.7	291.21	Ames27183
Oh603	1.55806e+06	142.25	82.0707	1.70771	15756.8	0.00840294	55219.7	347.172	PI573098
OH7B	1.28547e+06	116.443	81.7415	1.49631	12957.5	0.00781268	47040.7	299.384	Ames19323
OQ403	1.15077e+06	113.777	79.0194	1.46896	12144.1	0.00759296	43932.1	291.698	PI559920
Os420	1.19713e+06	129.808	76.1324	1.66165	13271.5	0.00838768	46188.2	315.405	NSL65874
P39Goodman-Buckler	2.37951e+06	144.352	94.3044	1.51662	19785	0.00737798	70641.1	368.54	Ames28186
Pa762	971591	114.077	73.5656	1.56338	11140.7	0.00829451	39516	283.599	Ames27184
Pa875	948948	105.473	75.7802	1.45803	10532.4	0.00777753	38521.8	271.836	Ames27185
Pa880	949846	112.473	72.8393	1.5752	10852.7	0.00849137	38608.4	279.549	PI517974
Pa91	1.06661e+06	137.666	70.4052	1.89707	12738.5	0.00994128	43633.9	323.975	PI587147
PB80	1.92003e+06	143.845	88.4223	1.58444	17836.8	0.00767307	62816.5	358.699	PI601441
PHG35	1.8758e+06	150.812	84.2791	1.66172	17993.3	0.00789695	62302.6	368.032	PI601008
PHG39	870772	96.6457	75.0526	1.37212	9631.18	0.00746205	35828	255.679	PI600981
PHG47	1.22823e+06	138.583	75.2639	1.82498	13706.2	0.00937554	47833.6	333.345	PI601318
PHG50	1.18497e+06	119.147	78.7378	1.52812	12612.3	0.00782967	44999.6	299.514	PI601006
PHG71	985927	131.537	69.4194	1.84346	11975	0.00972322	41105.5	310.51	PI601150
PHG72	1117195	118.004	76.9085	1.52585	12195.9	0.007754	43352.7	295.512	PI601319
PHG83	1.50897e+06	144.214	79.9583	1.73578	15699.2	0.00850988	54269.9	347.251	PI601229
PHG84	1.15948e+06	105.345	82.1428	1.40573	11570.6	0.00750935	43561.6	281.133	PI601320
PHG86	1475302	141.49	79.0664	1.69705	15433.5	0.00829417	53212.6	341.164	PI601442
PHH93	1.07683e+06	127.057	72.2361	1.74272	12236.8	0.00919411	42579.9	305.743	PI601567
PHJ40	1.3629e+06	120.168	83.925	1.4713	13617.4	0.00745029	49591	310.152	PI601321
PHK76	978017	106.18	75.3813	1.46531	10700.4	0.00784492	38896	272.226	PI601496
PHN11	1.26187e+06	123.748	79.9407	1.57451	13221.8	0.00806444	47347.1	310.931	PI601497
PHR36	1679148	147.986	83.2678	1.71052	16837.9	0.00823038	58375.3	358.524	PI601361
PHT77	1.476e+06	132.768	82.2821	1.59463	14898	0.00790038	52513.7	328.959	PI601499
PHV63	1.00887e+06	91.5903	82.3524	1.25317	10079.1	0.0068523	39433.1	258.262	PI601500
PHW17	1.08582e+06	115.585	76.155	1.55395	11854.8	0.00828639	42258.3	289.775	PI601362
PHW43	1.41861e+06	130.662	80.3473	1.56723	14520.1	0.00772323	50952	323.653	PI601792
PHW65	1.14941e+06	120.048	76.7578	1.54654	12511.4	0.00799633	44270.9	299.772	PI601501
PHWG5	865732	104.53	72.7055	1.50033	9957.32	0.00813119	36167.6	266.328	PI559954
PHZ51	1227914	153.383	71.7197	2.0016	14589	0.0100514	49161.6	354.617	PI601322
POP-N-EAT	798105	119.409	65.9455	1.7908	10197.6	0.00982144	35210.3	283.426	PI600742
Q381	1.23048e+06	129.441	77.8693	1.66549	13342.6	0.00847849	47121.6	318.377	PI601190
R109B	1.25235e+06	128.704	78.6546	1.62933	13510.3	0.00833736	47930.8	319.531	NSL242484
R168	658133	86.3776	69.1847	1.34904	7823.65	0.00765405	29266.1	229.04	Ames19326
R177	1.03669e+06	100.931	79.9578	1.37706	10763.9	0.00740107	40361	269.602	NSL30894
R229	1.73174e+06	154.823	82.0238	1.8322	17292.7	0.00896698	59628.3	370.441	PI592734
R4	841305	95.2322	74.9169	1.38221	9385.12	0.00764302	35096.2	252.574	Ames27187
RS710	840799	99.9949	73.5294	1.44636	9598.24	0.00785061	35290.8	258.792	PI539930
S8324	2.06999e+06	161.372	86.5774	1.83078	19201.5	0.00885115	66591.3	388.801	PI601611
S8326	1092494	109.874	78.6909	1.44704	11591.6	0.00756991	42141.7	283.041	PI601612
SA24	753935	110.392	66.7332	1.66245	9479	0.00913171	33081	265.813	Ames27188
SC213R	849572	111.235	69.7007	1.61984	10146.4	0.00882667	35715.3	271.8	NSL53083
SC357	763667	94.5765	71.3441	1.42203	8825.21	0.00794053	32701.3	246.331	NSL53094
SC55	1.12921e+06	123.574	75.5614	1.64194	12470.7	0.00866151	44013.1	304.392	Ames27189
SD40	1521646	139.562	81.3208	1.64801	15613.3	0.00809473	54278.8	340.79	PI606768
SD44	1.15872e+06	120.145	77.6561	1.5345	12549.5	0.00775295	44532.8	300.304	PI524969
SeagullSeventeen	968280	104.818	76.364	1.45802	10573	0.00781279	38764.4	270.811	PI600751
Sg1533	1.27188e+06	125.59	78.0336	1.61451	13301.4	0.00831888	46984.4	310.516	PI587132
Sg18	1.20348e+06	127.45	76.2517	1.65148	13089.9	0.00848846	45759.8	311.098	NSL75979
T232	1.19603e+06	100.303	84.8726	1.32066	11523	0.00694449	44428.5	277.335	PI550522
T234	800476	107.342	69.3893	1.56921	9711.85	0.00846169	34363.2	264.662	Ames27190
T8	1.00372e+06	104.059	77.5877	1.41	10778.8	0.00749517	39594.5	271.36	PI550518
Tx303	850576	113.186	69.6938	1.62604	10306	0.00867761	36131.6	275.747	Ames19327
Tx601	827017	97.5452	73.3433	1.43248	9299.01	0.00780557	34543.1	254.126	Ames22763
Tzi10	1.63144e+06	134.617	84.7386	1.5496	15900	0.00757259	56169.3	337.274	PI506248
Tzi11	1.24215e+06	125.178	78.894	1.59101	13248.3	0.0081117	46950.8	311.197	PI540745
Tzi16	881728	140.989	66.5154	1.90819	11671.4	0.00983212	39450.7	327.743	PI540747
Tzi18	1.07275e+06	92.0357	85.0047	1.23178	10453.6	0.00670398	41327.5	263.357	PI506253
Tzi25	1.09358e+06	115.425	76.5487	1.52197	11909.7	0.00793931	42510.8	290.483	PI506255
Tzi8	1.56878e+06	134.371	82.8809	1.59397	15466.8	0.00801931	54534.6	334.142	PI506246
Tzi9	852691	111.582	70.6803	1.58871	10161.9	0.00830744	35896.6	273.511	PI506247
U267Y	846122	107.877	70.2797	1.60652	9812.39	0.00876761	35028.7	265.934	Ames27191
Va102	775480	95.1325	71.0164	1.42898	8917.82	0.00790491	32676.7	245.565	PI587151
Va14	852880	109.998	70.5258	1.55969	10176.4	0.00821826	35948.9	271.262	Ames27192
Va17	908922	109.219	72.3064	1.54184	10456.4	0.00826146	37307.7	272.765	Ames19002
Va22	1.12496e+06	116.512	76.7712	1.54197	12136.1	0.0081824	43275.8	292.834	Ames19328
Va26	1.11315e+06	114.6	77.9504	1.49764	11947.2	0.00765179	42851.1	289.778	PI587149
Va35	1.116e+06	111.25	79.0648	1.45751	11747.4	0.007527	42884.4	286.756	PI587150
Va59	1.08938e+06	97.9292	83.1034	1.29672	10893.4	0.00694701	41739.9	269.754	Ames19016
Va85	1.36021e+06	109.826	86.7142	1.38309	12912.9	0.00726328	48687.8	295.855	Ames27193
Va99	1.08316e+06	132.768	71.4615	1.78492	12682.9	0.00919996	43488	314.878	Ames24989
VaW6	967107	115.709	73.6106	1.57604	11115.5	0.00810688	39386.6	285.922	Ames19000
W117Ht	1.58525e+06	137.402	82.3058	1.65173	15591.1	0.00834809	54922	339.331	Ames8399
W153R	1.5223e+06	141.045	80.6155	1.67236	15661.3	0.00815157	54210.4	341.997	PI587154
W182B	1.55828e+06	121.027	87.2892	1.44637	14604.6	0.00738526	53366.7	315.667	Ames19330
W22	1421476	119.709	81.2229	1.52401	13559.8	0.00795035	48922	304.495	NSL30053
W64A	1175212	120.168	78.0102	1.55228	12587.8	0.00797082	44818.2	300.688	PI587152
WD	1.241e+06	114.473	80.3635	1.47817	12664.4	0.00773772	46066.6	295.681	Ames27195
Wf9	836490	111.276	69.7705	1.60911	10133.9	0.00871194	35782.2	273.41	Ames19293
WIL500	817762	104.892	69.8646	1.51594	9683.09	0.00809213	34460.7	261.348	PI601689
Yu796_NS	778965	104.242	69.3726	1.53693	9450.86	0.00837823	33729.3	260.051	Ames27196
ZS01250	778778	94.1574	72.4239	1.39022	8949.11	0.00767948	33181.5	247.025	PI595616
ZS365	1.33385e+06	126.874	81.0146	1.56753	13846.9	0.007873	49201.8	317.173	PI574393
