# Supplementary material for: Genetic control of morphometric diversity in the maize shoot apical meristem
Source: Nat Commun. 2015 Nov 20;6:8974. doi: 10.1038/ncomms9974 (PMC4673881; doi:10.1038/ncomms9974)
Supplement: Supplementary Data 3 — SAM BLUPs and adult phenotypes [file ncomms9974-s4.xlsx]

## Sheet: Adult Phenotypes
Adult Plant and SAM Measures
num	Genotype	mean_dia_ear (mm)	mean_dia_above (mm)	mean_dia_below (mm)	mean_nodes	PlantH (cm)	DTA	EarH (cm)	SAM_H (um)	SAM_R (um)	SAM_V (um^3)
1	11430	13.64	10.8567	15.55	11.6667	146.6	63	61.2	8.4796	-0.4859	33429.1
2	207	14.1033	11.5933	13.5433	11.6667	140.4	60.7	72.6	28.1645	10.5771	718325
3	29MIBZ2	15.0433	11.8	14.6233	13.6667	NA	NA	NA	19.337	-4.0457	-14667.1
4	2FACC	17.66	12.86	16.8367	14.6667	157.4	65.7	61.8	14.9363	1.8222	211579
5	2MA22	18.9067	17.5133	19.6667	12.6667	137.5	63	42.4	13.825	-3.7828	-49216.4
6	33-16	18.5567	15.61	19.8567	14.6667	165.9	72.7	89.1	6.2799	0.4485	23637.1
7	38-11	20.8067	14.2833	20.3867	13.6667	170.2	72.2	110.1	6.6066	0.4374	14757.6
8	3IIH6	18.26	14.84	20.3733	13.3333	NA	NA	NA	NA	NA	127039
9	4226	14.6733	10.2	14.0967	12.6667	164.9	67	81	5.4278	7.2911	273225
10	4676A	16.2433	13.8533	17.01	14.3333	151.3	64.2	66.9	14.7792	4.7092	254807
11	4722	15.9333	13.3267	17.4067	13.6667	141.2	73.7	82.1	-17.7571	-1.6444	-242684
12	5707	14.83	10.69	15.51	11.3333	149	67.2	74.2	-31.1919	-2.9191	-384747
13	6F629	13.0733	9.97	12.78	13.3333	NA	NA	NA	-4.1734	2.175	-19996.5
14	764	12.6633	10.03	13.86	12.6667	134.5	63.2	50.3	22.0509	7.2352	498826
15	778	15.2833	11.4933	15.7667	15.3333	139.5	62	65.3	27.2658	10.4537	707094
16	779	12.97	8.94333	14.1833	11.3333	118.1	54.5	34.9	33.7794	5.2801	546430
17	78004	17.5833	13.9433	18.1433	14	141.1	66.7	60.8	-8.5338	0.3904	-112465
18	78010	15.22	11.7133	15.9333	13.6667	137	69	68.3	19.5822	-2.7572	33721.2
19	78371A	19.52	17.15	20.5067	14.3333	160.8	67.5	60.7	-11.0739	-6.0788	-333836
20	78551S	15.0133	11.7367	15.1967	12.3333	145.2	62.7	50.2	-11.5985	-1.6986	-162681
21	792	16.44	13.0767	16.9667	15	139.6	65	61.8	22.4926	5.4103	494350
22	793	17.38	12.2167	17.9933	14.3333	151.8	64.2	60.7	-5.96	3.3576	18399.8
23	807	15.6133	12.4133	16.8567	12.6667	150.2	59	52.4	20.7593	7.627	508169
24	A188	20.9533	15.3133	20.6333	11	118.1	60	39.1	9.4355	3.3479	176820
25	A214N	17.32	14.3	17.94	17	173.3	80.7	97.1	-12.7414	-3.6039	-293194
26	A239	18.5367	14.3833	19.03	12.6667	141	65.7	51.7	3.9346	2.7141	88352.5
27	A272	20.57	15.51	22.05	13	NA	NA	NA	NA	NA	-165135
28	A441-5	21.6933	17.0933	23.08	13.3333	130.2	73.2	55.7	-8.7782	-1.9343	-171508
29	A554	15.4833	12.4833	16.5433	12.6667	130.1	58.7	42.9	55.328	12.0795	1.16409e+06
30	A556	12.1733	10.4967	12.04	12.6667	102.5	62.2	28	-5.788	-6.3381	-291029
31	A6	16.5433	12.86	17.6	18.6667	179.7	80	117.1	9.7953	1.0251	91220.7
32	A619	17.2367	13.6333	17.26	11.3333	134.4	64.7	36.1	0.5295	-0.3137	-55542.6
33	A632	14.59	11.19	15.2833	14	157.1	66.2	72.9	-7.2703	-4.5239	-254821
34	A634	16.3733	13.88	16.5333	14	141.9	66.2	59.8	-13.6384	-4.9514	-299475
35	A635	13.7967	10.76	13.83	13	137.9	64	54	-13.0654	-5.3601	-307615
36	A641	14.4467	11.6733	16.1667	11.6667	128.1	60.3	45.8	-10.6555	4.7797	76153.4
37	A654	14.53	10.73	13.5667	9	117.6	58.5	39.7	-4.3588	-3.4498	-181341
38	A659	15.8133	12.72	16.3267	12.3333	144.3	64.2	47.9	20.7776	1.3058	194639
39	A661	18.0433	13.7067	18.4167	11.6667	155.2	57	71.1	0.5295	-4.9142	-176329
40	A679	17.2967	12.5	18.55	12	146.9	62.5	71.8	13.2216	6.8901	362911
41	A680	17.8867	14.4133	18.72	12.6667	182.8	71	89.2	19.648	9.1457	574522
42	A682	14.5767	11.1033	15.0767	12	146.6	64.3	56.7	-27.0706	-3.1468	-361008
43	Ab28A	18.8267	13.9733	19.0433	14	152.5	78	84.2	18.7345	2.2681	241200
44	AQA3	14.7967	10.82	14.1933	13.3333	NA	NA	NA	NA	NA	56352.6
45	B10	18.9367	14.4167	19.0867	15	162.7	78	79.3	-20.6163	-5.9676	-384523
46	B103	20.41	17.0167	21.5467	11.6667	113.5	62.7	46.9	-14.1536	-4.8272	-312410
47	B105	21.77	19.1533	21.4367	12	144.8	66	52.4	-8.193	5.8523	52243.1
48	B109	17.05	13.8533	18.0933	14.3333	172.7	69	78	33.1531	7.7786	625380
49	B115	13.7467	11.4467	15.56	12	163.3	71	85.8	0.1627	-3.7406	-172810
50	B14A	18.56	14.78	18.59	14.3333	157	68.7	62	-25.9504	-7.6319	-455317
51	B164	19.95	16.76	21.1733	13.6667	145.6	67	72.3	19.3894	9.7322	515841
52	B2	17.7267	13.7033	19.6067	13	144	67.7	58	13.7486	1.83	152767
53	B37	17.4633	13.95	18.57	14.3333	161.4	68.5	75.3	-3.9236	5.9532	116987
54	B46	18.5967	14.09	20.07	15	148.5	67.7	46	-1.0301	-4.56	-190955
55	B52	16.1267	12.0533	16.56	14.3333	159.2	74.2	70.8	3.4556	3.8426	168741
56	B57	15.2333	11.9033	16.24	12.3333	135.7	68.5	62.8	-25.7697	-12.7068	-551936
57	B64	17.82	13.9067	19.8133	15.3333	154.7	73.2	96.4	-28.8343	-10.0779	-518977
58	B68	17.03	13.1233	16.63	14.6667	160.8	69.7	78.3	-9.2884	-10.8826	-420240
59	B73	17.6767	13.7633	19.0567	14	169.3	67.7	91.1	16.8976	7.7345	451176
60	B73Htrhm	19.0233	14.3867	20.1933	13.6667	175.3	68.7	89.3	29.1918	7.2152	601572
61	B75	18.0267	15.9267	18.7167	11.6667	151.6	67.2	64.6	0.1091	2.4021	34509.3
62	B76	20.0167	16.4167	20.6067	11.3333	139	65.5	65.7	-18.7584	2.2023	-148631
63	B77	17.2967	13.9533	19.37	14.6667	161.8	69.7	65.1	-15.3967	-4.3508	-296015
64	B79	18.3767	14.9167	19.37	15.3333	131.1	67.7	72.8	-11.0262	-6.3475	-311980
65	B84	18.2067	12.48	18.8533	13.3333	152.9	75	74.6	-10.9437	-8.6462	-371798
66	B97	17.3533	14.45	19.5	13.3333	161.2	68	76.6	-18.8998	-0.2114	-244077
67	Black Jewell 85	11.32	7.59	12.67	14	NA	NA	NA	NA	NA	NA
68	BO9	17.7467	14.0733	19.5167	14.3333	139.4	64.7	65.2	0.8668	-0.7605	-41875.6
69	C103	18.37	15.1267	19.72	11.6667	161.4	68.2	57.8	-4.3622	1.1318	-44122.5
70	C123	20.635	18.35	21.695	11	127	64.3	47.4	-17.3493	-3.1022	-295371
71	C49A	14.42	10.1267	15.7167	10.3333	122.3	55.7	40.9	9.3556	7.6808	410605
72	CH701-30	16.7167	12.17	17.84	11	155.7	63.7	70.3	0.2151	0.9069	-3045.02
73	CH9	18.15	16.6233	18.6233	13.6667	132.1	65	41.1	-11.5723	-0.8066	-174896
74	CI.7	18.1033	14.4567	18.6667	15.3333	NA	NA	NA	NA	NA	NA
75	CI187-2	17.0533	13.6767	18.2233	14.3333	143.3	68.5	69.6	-21.7311	0.2616	-257793
76	CI21E	22.64	18.5767	23.8767	16	169.5	72.7	80.8	28.7669	3.207	370363
77	CI28A	16.5233	13.63	17.1667	12.6667	146.6	71.7	68.8	-7.8789	8.7464	147468
78	CI31A	16.5133	13.76	17.78	12.3333	124.4	76.7	64.1	2.2845	-3.2712	-124580
79	CI3A	14.8	12.38	15.3033	17	174.8	73.2	98.9	-2.6924	-3.412	-153716
80	CI64	19.7733	15.1467	21.0233	15	149.6	76.2	77.2	3.8521	-9.3451	-303499
81	CI66	15.31	12.09	16.37	14	135.4	78.3	67.6	-4.4998	-0.8067	-111301
82	CI90C	16.6533	13.73	18.0933	15	167.3	72.2	83.3	6.6589	4.1694	154258
83	CI91B	19.7933	16.08	21.4433	13.6667	NA	NA	NA	NA	NA	NA
84	CM105	13.9733	11.1633	14.6567	13.3333	129.5	57	45.1	4.0657	1.0007	37131.8
85	CM174	14.5633	11.03	14.4233	13.3333	124.6	55.2	40.9	-4.3381	-2.5688	-168716
86	CM37	16.1567	13.1867	16.45	10.6667	110.9	54	30.2	-19.6843	6.0507	-55656.9
87	CM7	16.1233	13.0467	16.56	10.3333	108.6	53	33.2	0.466	10.576	389190
88	CML10	15.9067	11.3533	17.1067	17.3333	174.1	88	123.6	10.1427	-5.4775	-132232
89	CML103	13.8933	10.68	15.73	18.3333	153.2	78	117.7	-0.07296	-5.2662	-196864
90	CML108	17.4933	14.2933	18.1933	15.6667	165.5	78.5	100	-15.3705	-2.1914	-230879
91	CML11	18.04	14.9733	18.6567	18.6667	160.6	82.7	105.6	23.9472	-5.3836	-21123.8
92	CML14	16.22	13.2533	16.2533	17	153.9	100.7	93.2	0.06608	-0.4444	-17187
93	CML154Q	16.81	13.86	17.99	15	134.7	77	90.7	-30.3978	-8.9804	-503043
94	CML157Q	15.26	11.0933	15.4967	17.6667	177.9	87	139.9	-6.7005	1.2535	10226.7
95	CML158Q	18.7833	14.5733	19.5233	18	166.6	81	102.7	5.6898	-2.7313	-56300.6
96	CML218	14.7767	11.7133	15.4267	15.3333	173.1	82.7	92.1	14.0457	4.8501	270755
97	CML220	14.8367	11.6467	15.3167	15.3333	113.3	71.7	58.8	-15.3824	-4.6156	-336160
98	CML238	19.7333	17.12	20.6733	15.3333	141	88.5	72.7	-11.6828	-11.8137	-459113
99	CML247	17.2167	14.2733	17.7933	17.3333	130.3	92.5	72.3	-9.244	-0.05135	-122971
100	CML254	16.4467	12.15	16.8033	20.3333	NA	NA	NA	-10.4168	-8.7963	-388801
101	CML258	14.0667	11.9433	14.5733	18.6667	182.7	96	116.7	32.2771	7.3851	631970
102	CML261	18.21	16.5033	18.7667	21	207.4	85	122.5	-5.862	6.1175	92414.8
103	CML264	21.07	17.7633	21.69	20	NA	NA	NA	-11.7818	-7.496	-340419
104	CML277	15.42	13.07	17.01	16	160.4	97	77.5	-12.8297	-7.8482	-368972
105	CML281	19.2	16.88	19.8	21.3333	NA	NA	NA	NA	NA	56056.4
106	CML287	18.0633	14.4067	18.9833	18.3333	188	96.3	133.3	-28.2405	-4.2837	-388649
107	CML311	15.1233	12.3867	15.3233	14	194.6	86	103.2	-28.4592	-0.7765	-310782
108	CML314	18.6033	16.56	19.1033	18.3333	183.7	85.7	92.7	-20.8436	-1.4763	-294258
109	CML321	20.3967	16.81	20.6967	18	199.9	85.7	104.7	6.1751	0.1846	38893.2
110	CML322	16.9767	13.4367	17.1333	17	136.6	80	83.2	-40.8052	-5.8531	-528357
111	CML323	18.2933	14.8533	17.9067	14	132.2	78	76.1	24.733	4.2867	349617
112	CML328	16.74	14.3333	18.2167	16	152.5	83.7	100.3	3.0766	5.0344	195911
113	CML331	18.7167	15.0267	18.39	18.3333	183.3	94.5	104.2	-14.1394	-5.3602	-310203
114	CML332	18.78	15.1133	18.2467	16.3333	152.5	85.7	95.4	-12.77	-4.3672	-271202
115	CML333	14.0067	11.45	15.23	17	169.8	77	109.1	0.5295	-1.9098	-104991
116	CML341	20.5467	18.8433	21.2133	18.6667	170.5	84.7	95	-1.4039	-2.8434	-156910
117	CML38	16.8333	12.0567	17.0433	14.6667	153.4	86.5	106.7	-18.0433	-7.1115	-406636
118	CML45	16.1033	14.41	16.81	20.6667	168.2	101.3	103.8	-14.5323	-5.1724	-308808
119	CML5	18.1867	16.7667	19.11	18.6667	193.8	94.3	107.3	24.6203	-1.163	174428
120	CML52	12.35	9.45333	13.2733	18.6667	204.5	90.3	139.7	9.5747	-11.0506	-335090
121	CML61	16.6033	14.0367	19.6367	19	171.2	108.7	105	-32.9324	-3.0734	-417336
122	CML69	19.2733	16.14	20.91	17	149.5	84	80	-32.4736	-2.6005	-405440
123	CML77	16.0633	13.6667	16.83	15.3333	142.2	77	73.8	14.753	-0.07903	92970.1
124	CML91	16.4	13.5533	17.0167	16.3333	156.7	80	85	-24.4365	-9.4007	-505074
125	CML92	19.9033	16.36	20.76	15.3333	178.8	86.3	86.8	-5.4253	6.4301	123692
126	CMV3	15.5667	12.1733	15.5533	11.6667	116.8	54.7	33.8	15.7779	4.6745	311823
127	CO106	18.8233	14.58	19.2567	12.6667	125.1	55.2	40.9	18.5846	9.1107	564204
128	CO125	15.6167	12.21	16.49	10.6667	132	58	40.3	2.1617	2.921	97870.8
129	CO255	16.5267	12.5867	17.5033	10.6667	142.8	54.5	50.4	43.5143	27.7116	2.14347e+06
130	CQ702RC	20.1233	17.3767	19.4833	13	NA	NA	NA	NA	NA	-184966
131	CR14	12.0533	8.74	12.1133	13	131.1	60.2	55.1	29.638	3.0936	369479
132	CR1HT	13.6333	11.2533	14.0533	12.3333	129.6	61.7	38.3	12.5295	8.296	410650
133	CS405	17.9733	13.4333	18.1933	14	NA	NA	NA	57.1045	13.4454	1.42884e+06
134	CS608	18.4733	13.6967	18.79	12.6667	NA	NA	NA	30.522	0.1557	288633
135	D940Y	19.7367	17.8433	20.9433	15.3333	160.9	78.7	80.5	-7.6902	-2.5616	-180805
136	DE_2	12.72	10.41	12.9133	12.3333	NA	NA	NA	NA	NA	NA
137	DE1	16.9867	13.2	17.9233	11.6667	145.5	72.5	85.3	-32.3744	-7.9453	-434191
138	DE811	17.48	14.2833	17.6333	14.6667	167.9	71.7	87.1	-4.4612	-4.9698	-249108
139	DJ7	17.5633	12.2933	17.3733	13.6667	168	66.3	83.5	28.0073	9.873	661021
140	E2558W	18.4767	15.3067	19.8767	15.6667	164.4	80.2	74	-24.729	-4.741	-387327
141	E8501	14.61	12.2967	15.45	13.3333	137.7	61.7	42.3	0.3723	3.3479	55999.8
142	EP1	12.19	9.32333	13.1267	12.3333	122.2	56.2	41.6	16.508	8.0657	457869
143	F118	17.2733	12.6267	19.96	14.3333	NA	NA	NA	NA	NA	321427
144	F2834T	18.6367	14.7167	19.2033	15	136.4	69.7	61	-15.142	5.0343	-3433.07
145	F42	16.36	11.4167	16.7267	12.3333	143	61	50.6	62.7073	16.6497	1.62459e+06
146	F44	15.59	13.9633	15.8333	16.3333	181.6	78.7	106.3	15.8222	-0.5929	65774.9
147	F6	16.6767	13.5533	18.8433	16.6667	182.1	81.7	113.2	-8.1268	-5.1851	-286832
148	F7	11.3167	7.65	11.55	9.33333	NA	NA	NA	63.8673	15.8348	1.5104e+06
149	FAPW	15.47	12.2367	15.23	15.6667	140.6	66.5	63	7.2352	0.3435	204061
150	FBHJ	15.2433	12.2433	14.7667	14.6667	167.3	67.2	49.9	-5.6263	-0.478	-78453.9
151	FBLA	13.28	9.54	13.2667	13	NA	NA	NA	-6.1833	-3.8655	-219255
152	Florida 32	13.6133	11.7333	14.2033	11	NA	NA	NA	NA	NA	NA
153	FR19	14.54	11.9067	14.44	14	145.8	64.2	59.4	21.9303	-1.2995	136508
154	G80	17.5233	14.78	18.5633	14	154.9	66.2	60.9	-11.7841	-10.2769	-426243
155	GA209	17.1033	13.5133	17.65	16	160.2	83.2	92.4	9.0688	1.2589	82686.1
156	GT112	14.3167	11.7667	15.3833	18	182	82.7	76.3	-14.899	-4.7264	-263349
157	H105W	15.6833	12.3633	16.23	14	137.5	67.2	76.2	8.332	-4.0574	-107824
158	H49	20.2833	17.0267	21.04	15	151.9	69.7	80	4.5897	5.5308	207677
159	H84	16.7	14.97	16.4167	15.6667	146.9	66.7	55.9	-16.1683	1.2803	-138718
160	H8431	15.6367	11.2067	15.62	12.3333	151.4	63.7	63.7	31.2204	5.8818	576659
161	H91	16.76	12.86	17.6367	14.3333	165	71.7	83.3	-6.3349	-2.585	-173787
162	H95	17.91	14.2033	18.04	13.3333	136.5	70	56.8	-2.3519	-0.1494	-84534.6
163	H99	15.6067	13.77	16.4867	14.3333	111.8	63.7	30.9	20.7991	-0.4989	132484
164	HB8229	15.8333	13.4567	16.76	14.3333	128	71.5	59.9	-18.4876	-12.3548	-498362
165	HBA1	17.8267	15.45	18.37	13	154.3	72	56.2	12.3692	-3.6232	-61524
166	Hi27	14.8467	10.4567	15.6133	16.3333	NA	NA	NA	NA	NA	NA
167	HP301	14.56	11.3133	15.4433	14.6667	146.3	68.2	84.2	-20.1751	-6.7968	-384285
168	Hy	19.2067	15.4833	20.2267	13	NA	NA	NA	NA	NA	NA
169	I137TN	18.925	14	21.325	14.5	140.9	77.7	68.2	5.0533	-0.5146	-25884.8
170	I205	16.0833	12.6433	17.5933	11	131.1	67.2	56.8	-8.5221	-1.0163	-158373
171	I29	13.31	9.8	14.95	10	124.9	65.2	58	-0.5169	-5.6481	-230493
172	IA2132	17.5	15.2333	18.1767	10.6667	NA	NA	NA	NA	NA	NA
173	Ia5125	20.75	15.0767	22.1067	12	NA	NA	NA	NA	NA	NA
174	ICI 740	18.5267	14.0333	18.1833	13.6667	NA	NA	NA	NA	NA	NA
175	IDS28	13.5433	10.6767	14.6	16	147.7	69.5	91.2	-2.5354	-6.9797	-262304
176	IDS69	14.2067	11.3733	15.2467	12	113.7	67.3	60	-6.4863	-5.067	-288553
177	IDS91	15.4567	13.0767	17.25	11	130.7	68	66.7	-11.3617	-3.1887	-226354
178	Il101	16.1867	13.9233	16.43	9.33333	NA	NA	NA	NA	NA	NA
179	Il14H	23.12	18.2	23.3	12	156.4	62.5	60.7	-15.3052	0.3649	-165398
180	Il677a	19.8933	15.6633	21.5933	11.6667	NA	NA	NA	17.3317	15.9546	991945
181	K148	14.9467	13.36	15.1367	15.6667	152.9	72.2	51	-30.3957	-5.9772	-447443
182	K4	19.24	15.53	19.4333	14	160.2	77	90.7	14.3076	-3.3417	-29075.1
183	K55	16.585	13.265	19.15	13	117.4	71.2	53.7	21.1305	-0.8309	140934
184	K64	16.8433	13.76	17.5967	16	159	75.5	69.1	-33.9685	-5.8765	-480897
185	Ki11	17.7067	13.21	18.5833	16.6667	152	80.5	98.8	0.608	3.653	81964.4
186	Ki14	16.0367	13.52	16.7833	18	175.4	89.7	127.8	-1.7494	-5.3601	-219765
187	Ki2021	18.9133	15.9433	20.5067	17.6667	NA	NA	NA	NA	NA	NA
188	Ki3	17.15	12.9133	17.3233	15.6667	128.5	80.2	63.5	13.9147	-2.3323	-16140
189	Ki43	16.18	13.9667	17.5167	11	128.7	71.5	69.8	-1.1767	-9.792	-370595
190	Kui44	18.1067	15.61	18.0833	14	NA	NA	NA	NA	NA	NA
191	Ky21	18.7933	15.4767	19.3433	15.6667	152.9	75.2	96	3.9308	0.1308	-8645.09
192	KY226	16.19	11.7533	17.52	14.6667	156.4	78.5	93.1	-0.333	0.4125	-48581.7
193	KY228	16.3567	14.0333	17.4233	14	160	69	66.7	-7.6656	-0.9013	-84365.1
194	L127	12.5433	11.0567	13.64	12.3333	115.4	59.5	55.1	22.6374	2.9724	303162
195	L317	16.32	13.67	17.8333	14	176.9	70.7	102	1.9565	-8.1911	-279671
196	L578	15.4067	11.7767	15.9467	16.3333	190.5	78.7	127.4	-13.3273	-5.6887	-295486
197	LH1	21.66	17.8033	21.9167	14	117.2	69.5	49.8	19.1844	7.0598	428793
198	LH123HT	15.92	12.72	16.4733	15	188.1	71	84.4	-5.7039	0.6684	-84377.8
199	LH143 CMS	16.51	12.35	16.4167	13	NA	NA	NA	NA	NA	NA
200	LH145	14.99	11.7933	16.1867	13	140.9	59.7	59.8	12.6612	4.4146	229143
201	LH146Ht	17.2433	13.3533	18.1633	13	155.4	61.2	58.7	21.1305	-1.1758	84616.7
202	LH150	16.64	12.9867	18.0667	15.3333	174.9	80.5	88.3	-15.8339	1.2968	-152714
203	LH183	13.76	10.33	14.4367	12.6667	NA	NA	NA	NA	NA	206194
204	LH208	12.1633	9.10667	12.2833	11	157.4	68.7	66.7	24.0258	4.4511	319255
205	LH213	16.0633	13.6133	17.0833	14.3333	NA	NA	NA	-22.7835	1.165	-230728
206	LH38	14.9667	13.5567	16.5433	12.6667	118.4	64.7	36.4	4.6559	-0.9301	-41134.1
207	LH39	15.33	12.14	16.3733	13.3333	145.7	65	65.7	10.7985	1.0207	122109
208	LH51	13.6333	10.3667	13.6967	13	140.1	69.5	66.1	0.005623	1.8457	15205.2
209	LH52	11.85	9.41667	13.0533	12.6667	140.6	61	61	-18.409	-0.03206	-217437
210	LH54	11.27	9.17	12.23	10.6667	118.7	61.7	46.9	-10.996	-7.6839	-357899
211	LH57	11.39	9.41	11.99	11.3333	110.2	65.3	30	7.9662	3.6358	171996
212	LH60	10.6633	8.05333	10.6167	12.3333	158.6	72.2	65.4	-21.5685	-11.7404	-519492
213	LH74	15.3667	11.22	15.5	13.3333	137.7	66.5	59	16.7699	1.2825	144298
214	LH82	17.1167	13.9	17.74	12.6667	120.6	64.2	49.4	12.1674	2.75	167824
215	LH85	13.7767	11.0867	14.9133	10.6667	135	58	41.5	7.0347	14.0999	669155
216	LH93	13.1933	8.00333	14.88	12	148.6	68.7	78.6	3.1072	-5.0155	-180703
217	LP1 NR HT	16.54	13.1467	16.6833	13.6667	NA	NA	NA	NA	NA	NA
218	LP5	15.8033	9.99333	15.0933	13	136.1	63.7	56.6	36.6777	11.8917	933768
219	M14	21.6933	16.04	21.9267	12.3333	131.4	68.2	54.1	-19.1963	-5.0701	-365460
220	M162W	20.2467	15.61	21.3433	16.3333	145.5	86.3	70.8	-1.0953	-2.0389	-111611
221	M37W	25.3467	20.9767	24.9433	14.6667	150.6	76.7	69.6	-8.5599	1.5171	-95882.3
222	MBNA	15.6967	13.4	15.1667	11	165	62.7	47.6	11.2429	-0.2433	70521.9
223	MBST	16.1233	12.49	16.5733	12.3333	142	65.3	44.8	-2.2956	-0.1538	-66843.4
224	MDF-13D	17.48	14.2733	18.1533	12	147.6	70	61.1	-27.9438	-3.1774	-377673
225	MEF156-55-2	16.8167	12.18	17.49	11.3333	134.5	56.7	47.3	28.8802	0.4484	238054
226	ML606	17.4467	13.23	18.4267	12.3333	142.8	65.2	55	-8.0146	6.4754	102099
227	Mo17	15.8	12.5367	16.2167	13	147	65.7	70.7	-25.7195	-1.6201	-330736
228	Mo18W	18.02	15.7267	18.7933	17	156.4	84.2	78.2	13.467	13.1522	744180
229	MO1W	17.53	16.5733	17.88	13.6667	151.3	71	67.9	3.8299	2.5734	134027
230	Mo24W	17.43	14.0833	17.7667	15	181.1	68.3	110.8	19.6126	-7.4306	-116161
231	Mo44	16.93	13.5067	18.35	15.3333	162	70.5	76.2	6.6795	1.7849	80299.1
232	Mo45	16.4733	12.54	17.15	14	160	69.7	79.9	-1.2084	-3.2589	-180739
233	Mo46	18.6933	14.6267	19.2633	12.6667	156.8	68.2	63.2	-16.3558	-0.296	-206221
234	Mo47	16.4333	12.7033	16.3867	12.6667	121.9	63.3	42.5	-9.181	-0.5851	-154363
235	MoG	18.0167	13.8867	19.5267	15.3333	189	74.2	112.6	-25.8186	-0.3005	-302039
236	Mp339	19.6867	15.9133	22.0233	15.6667	146.9	81.2	98.3	-27.1055	-8.4115	-484503
237	MQ305	14.57	11.5933	14.4133	10.6667	NA	NA	NA	-2.9853	9.002	274407
238	MS1334	17.0367	12.79	16.8033	9.33333	145.1	58.7	45.9	-15.4229	-13.5049	-518881
239	MS153	18.3967	14.02	20.0633	14	133.8	58.7	63.6	-12.0438	2.2212	-76517.7
240	MS71	18.5133	14.56	18.79	13.3333	132.4	63	50.1	-25.7098	-6.2217	-413204
241	Mt42	14.9633	10.82	15.1567	11.3333	131.7	56	48.2	-3.6111	4.3365	92364.4
242	N192	19.9733	15.84	19.5467	12	138.4	62.2	62.8	8.4663	9.474	406402
243	N28Ht	17.6667	14.08	18.9033	15	161.8	70	73.8	-0.1778	8.9341	248384
244	N6	21.495	17.005	21.75	14	135.1	68	62.1	-18.9307	3.5392	-123280
245	N7A	16.95	14.3567	18.29	13.3333	NA	NA	NA	NA	NA	NA
246	NC222	12.8633	10.4967	13.3933	13	150	78	72.1	-36.876	-2.6843	-444088
247	NC230	15.5233	11.96	16.38	15.3333	127.2	74.7	62.7	19.9096	-0.6425	111094
248	NC232	17.6867	14.7233	18.8733	15.6667	138.5	74.7	67.5	-14.5585	0.32	-175763
249	NC236	15.66	11	17.0633	14.3333	130.8	81.3	66.8	-30.6417	-3.5059	-399192
250	NC238	16.62	13.7933	17.5533	15.6667	133.6	82	43.4	-11.6064	-1.4793	-210830
251	NC250	16.865	13.87	18.035	13.5	123.6	70	57.9	-13.2963	-4.0222	-287244
252	NC258	19.2867	14.59	20.2	13.6667	163.7	77	71.4	-12.1135	-12.2607	-474531
253	NC260	15.0367	13.2667	15.75	14.6667	158.8	66.5	60.7	-13.2385	5.8465	41014.1
254	NC262	17.07	14.9433	18.6733	14	126.8	67.3	42.5	-19.195	-4.4682	-325444
255	NC264	14.72	11.5833	15.3667	13	145.3	71.2	72	-25.3768	-8.2707	-459775
256	NC290A	22.0633	20.0533	22.83	15.6667	133.5	70	56.1	-20.557	-1.9333	-290864
257	NC294	15.4133	10.9833	17.1333	16	145.1	70.7	68.8	21.3278	9.6383	556890
258	NC296	14.3867	10.9867	15.42	15.6667	148.9	73.5	70.8	-31.4424	-8.1767	-485887
259	NC296A	11.4	9.54667	12.7933	12.3333	127.1	82.2	54.2	-34.6233	-6.5572	-496681
260	NC298	15.385	12.335	17.515	14	147.4	74	87.8	NA	NA	NA
261	NC300	14.7667	10.3967	15.2267	15	167.2	81	72	-0.4222	2.3376	46152.5
262	NC302	15.86	13.02	16.995	13	129.9	71.7	64.7	-18.9067	-5.0081	-332393
263	NC304	15.985	14.525	16.295	13.5	NA	NA	NA	-5.4253	-4.7827	-246208
264	NC306	17.2033	14.33	18.0267	14.3333	157.6	73	69.2	45.9357	7.1748	782430
265	NC310	16.6733	12.9433	17.38	15	154.4	67.7	72.6	27.0382	7.5024	521245
266	NC318	15.2267	12.48	16.64	14.6667	160	79.2	89.7	-29.235	-1.6791	-341544
267	NC320	17.8767	14.41	19.18	15	162.4	77.2	82	-21.0024	-9.5146	-462264
268	NC324	16.6467	15.6933	18.5833	15.3333	146.4	68.7	54.6	43.2785	16.3044	1.28945e+06
269	NC326	16.2867	12.65	16.98	14.3333	167	71.5	72.4	40.7001	11.1583	915027
270	NC328	16.9	13.07	17.8	13	165	70.2	77.4	34.6868	9.075	764488
271	NC33	17.44	14.3433	18.0667	17	217.2	83	105.4	0.739	1.658	23936.2
272	NC336	15.5333	12.4667	17.1967	14	142.3	84.7	66	-11.619	-7.6865	-364110
273	NC338	11.25	8.78	15.5067	14.3333	159.9	80.3	88.7	-16.6016	-3.7876	-265130
274	NC340	13.9967	12.0833	15.3467	18	165.5	79.7	70.5	9.3113	-0.5168	28994.1
275	NC342	18.6667	15.6533	21.2667	15.3333	165.9	70	82.8	-23.9884	-7.4492	-438550
276	NC344	17.58	14.2867	19.8167	15.6667	155.1	75.3	66	-10.2627	-5.8765	-301032
277	NC346	14.1233	11.6233	14.7833	14	156.7	79.7	83.2	-25.7547	-7.1733	-429177
278	NC348	15.2767	12.81	16.3667	16	155.6	78.7	70.5	-23.1503	-8.6462	-457046
279	NC350	15.63	13.2	15.92	14	135.2	78	63.4	NA	NA	NA
280	NC352	16.78	14.43	17.6267	15.3333	162	80	82.7	-24.6899	-4.803	-370905
281	NC354	11.4367	8.84333	12.0267	13.6667	143.8	82.2	70.6	-15.7784	-3.5566	-302240
282	NC356	15.3433	12.3767	17.2933	13.6667	150.2	73	89.2	3.0441	-5.2898	-172712
283	NC358	15.9367	12.8667	16.8233	14.3333	149.6	70.7	70.8	-20.3498	-4.613	-361509
284	NC360	21.01	16.2733	22.5733	14.6667	104.5	79	71.2	-7.6956	-3.0599	-212111
285	NC362	19.8067	16.54	21.7333	14.6667	164.5	71.2	66	-15.3181	0.9302	-156250
286	NC364	17.3567	14.71	17.9633	14.6667	143.5	66.5	55.9	-16.301	6.0691	-3605.78
287	NC366	16.7133	12.9867	16.8367	16.3333	169.3	83.5	89.3	-16.1564	-5.4071	-335452
288	NC368	23.31	19.97	24.54	17	142.7	74.2	60.7	19.2291	3.9471	366780
289	ND246	13.75	8.94	14.6567	11.3333	133.9	55	45.8	51.0482	14.1894	1.68078e+06
290	NQ508	14.6733	11.69	15.71	14.3333	156.5	68	88.8	0.05796	-2.52	-116807
291	NS501	15.0633	12.3167	15.56	14.3333	129.4	62.7	57.2	-2.0638	-5.5245	-229417
292	NS701	15.7733	11.15	16.22	15	159.3	67.7	80.5	68.7409	2.5248	762519
293	Oh40B	16.8467	13.7067	16.9167	11.3333	149.2	64.5	49	-24.0063	-2.1089	-324180
294	Oh43	15.1033	12.24	17.02	12	144.3	65.5	56	-9.5546	-2.8704	-196024
295	Oh43E	16.5067	14.7233	17.6133	10.3333	125.5	65.2	45.4	-1.5051	2.7472	27281
296	Oh603	19.9867	17.4267	21.39	13.6667	161.2	71.2	82.6	25.545	6.0941	440043
297	OH7B	18.4433	12.8667	18.6933	13	172	75.5	87.4	-4.3276	5.0491	104382
298	OQ403	14.16	10.1133	14.2133	11.3333	NA	NA	NA	-2.9282	3.0427	32750.1
299	Os420	22.5533	17	22.0233	12	142.6	65	53.2	13.1027	0.1557	79108.3
300	P39	10.9633	7.88667	12.4867	10.3333	NA	NA	NA	NA	NA	NA
301	Pa762	15.4267	13.0633	16.6	13.6667	139.7	69	65.8	-1.3305	-1.2766	-95403
302	Pa875	16.66	13.8267	17.9167	15.6667	165.3	70	82.2	-11.2318	-0.1964	-169070
303	Pa880	17.06	15.04	16.5633	15	169	72.2	72.2	-3.2937	-1.5555	-109016
304	Pa91	18.3233	15.8667	19.96	14	170.3	71.7	77	20.9611	-5.5714	-51409.9
305	PB80	16.3933	11.72	17.67	13.6667	157.5	68	73	26.4678	12.3658	790423
306	PHG35	17.4167	12.2233	17.51	12.3333	139.2	68.7	70.9	35.2179	7.1967	726935
307	PHG39	15.26	12.3433	16.2333	14.3333	159.9	72.7	77.7	-20.0594	-0.924	-247247
308	PHG47	13.3967	10.83	13.2467	11.3333	122	62.2	41.9	21.8778	-0.7128	110211
309	PHG50	18.2133	13.9433	19.0467	13.3333	139.7	65.7	66.9	2.4416	2.7611	66956.1
310	PHG71	15.9967	14.4567	16.74	14.6667	142.7	64	68.1	14.8316	-6.5572	-132091
311	PHG72	14.7533	10.2167	15.39	12.6667	147	62	73.5	2.7119	0.2746	-9800.39
312	PHG83	15.6433	11.92	18.1433	13	136.1	66.5	66.7	27.5095	3.9816	390953
313	PHG84	15.15	11.5033	15.25	12	163.9	71.5	64.1	-13.3981	5.7689	11005.9
314	PHG86	18.6033	12.39	19.3233	14.3333	162.6	69.5	65.8	24.7854	3.0897	357284
315	PHH93	16.4067	13.33	17.9167	12	130	64.2	52.1	10.3523	-3.7406	-41184.7
316	PHJ40	13.6	10.7733	15.2067	11.6667	129.4	57.5	60.6	3.4632	7.9484	244877
317	PHK76	16.8833	12.83	18.9667	13.3333	139	61.2	54.8	-10.5247	-0.5954	-140001
318	PHN11	15.5667	11.83	15.8133	11.6667	129.1	62	55.6	6.3711	3.8842	132266
319	PHR36	17.3067	14.1233	18.3067	14.6667	160.1	64.7	75.2	31.2815	7.2911	561130
320	PHT77	14.4267	11.8067	15.5667	12.6667	139.1	63.2	56.2	16.0627	6.3055	357982
321	PHV63	15.71	13.8767	16.2633	14	131	70.7	56	-25.1148	6.3757	-109153
322	PHW17	19.87	15.8433	20.5133	14.6667	162.1	62.3	80	-2.2314	1.284	-1349.27
323	PHW43	17	15.1	18.8933	11	141.6	62	48.7	15.0675	3.265	269746
324	PHWG5	19.71	16.6467	20.8	14.3333	NA	NA	NA	-12.1749	-3.2712	-252286
325	PHZ51	15.26	14.05	16.1767	15.3333	171.6	66.2	67.1	36.6776	-4.257	109896
326	POP-N-EAT	14.5133	10.1067	14.7067	12.3333	NA	NA	NA	NA	NA	-319914
327	Q381	13.1167	10.6933	12.7167	12.3333	128.7	61.5	57.8	12.7361	1.8927	112461
328	R109B	14.25	11.13	15.57	14.3333	130.1	63	51.3	13.2971	3.8123	185359
329	R168	16.8633	13	17.7367	13	139.9	62.7	69.3	-30.3275	-6.7919	-459885
330	R177	14.2133	11.7133	15.48	13.3333	159.4	63.7	49.8	-17.8126	3.5838	-111786
331	R229	17.2533	12.0567	17.6	14	156.2	70.2	83.2	38.1183	6.0471	613725
332	R4	15.44	12.3967	16.1067	14	165.6	70	70.4	-20.1751	0.07469	-225689
333	RS 710	13.4867	10.7867	12.5	10.6667	NA	NA	NA	NA	NA	NA
334	S8324	13.6833	10.6267	14.4433	13.6667	129	60.2	40.1	44.6668	10.6007	951971
335	S8326	15.47	11.48	16.38	12.6667	158	64.3	77.1	-6.8312	2.7142	-25524.3
336	SA24	13.07	10.7533	14.2867	12.6667	156	72.5	83.7	-7.4242	-8.1377	-333238
337	SC213R	15.51	13.7	17.05	17	165.8	86.7	96.1	-6.5809	-5.1702	-237601
338	SC357	15.9167	13.6467	16.8067	14.6667	148.1	74.3	62.3	-22.1286	-4.6326	-354351
339	SC55	16.99	14.85	16.3667	16.3333	172.9	84	108.3	5.7577	0.6904	42033.1
340	SD40	14.1533	11.66	15.4167	13	138.8	65.2	59.3	22.1848	5.2643	392041
341	SD44	18.6167	15.01	18.3167	14.3333	156.2	61.2	54.2	4.8531	1.0222	31725.3
342	Seagull Seventeen	13.36	10.7333	13.2933	12.6667	NA	NA	NA	NA	NA	NA
343	Sg1533	11.4867	9.4	13.2467	16.3333	141.8	72.7	87.7	8.8854	2.057	153857
344	Sg18	13.05	10.62	14.4067	14.6667	170.2	68	95.2	6.6796	-0.4407	22387.4
345	T232	15.28	11.7067	15.1133	14	166.2	75	81.8	-15.2907	7.7903	47168.5
346	T234	18.7967	15.8233	19.4233	16.3333	166	76.2	68.1	-10.0356	-6.6672	-329130
347	T8	16.3767	11.45	16.7567	14	166	72.5	103.9	-12.6464	1.611	-114296
348	Tx303	15.34	12.2867	15.97	16	179	78.7	108.2	-5.5571	-6.6802	-297902
349	Tx601	18.99	15.8133	20.3167	20	194	83.3	130.9	-17.7472	-3.2906	-299979
350	Tzi10	19.0133	16.7933	20.2933	15	158.6	86.7	114.6	16.9733	7.1801	454270
351	Tzi11	17.5967	14.1367	15.45	15.3333	167	80.5	90.6	6.4349	2.52	93673
352	Tzi16	17.63	14.52	18.2867	17.6667	188.1	78.5	120.4	26.3001	-9.2217	-201530
353	Tzi18	15.3467	11.3	17.2333	16.3333	155.5	82.5	106	-24.6694	9.0281	-45265.3
354	Tzi25	24.89	21.82	25.17	19	169.5	76.7	94.8	0.7361	0.8116	10320.9
355	Tzi8	15.52	13.115	16.53	14.5	176	80.3	115.7	18.9638	8.0387	501788
356	Tzi9	16.9467	12.5167	17.1567	15.6667	181.4	76	97.9	-6.0618	-6.8783	-324483
357	U267Y	18.4433	15.31	18.8967	13	139.5	70.5	59.5	-12.8936	-6.4127	-334967
358	VA102	17.86	14.0367	19.44	10.6667	149.4	66.5	45.7	-23.611	-5.3576	-372998
359	Va14	16.3667	14.0933	16.8	15	140.7	72.3	49.1	-5.2939	-6.1081	-274115
360	Va17	16.97	14.8567	17.53	12	128.9	73	50.1	-7.4861	-3.6702	-209096
361	Va22	20.2867	16.3067	21.0667	15	144.7	69.5	68.1	0.7452	2.3764	66098.6
362	Va26	17.11	14.04	17.6	13.3333	177.6	67	66.8	-3.0438	0.3919	-64023.8
363	Va35	16.2533	12.9567	17.1567	12.6667	133.8	69.2	63.3	-4.042	2.4308	-10997.9
364	Va59	15.1933	14.37	16.3133	12.6667	137.3	64.7	50.1	-18.7759	7.1267	-28636
365	Va85	20.93	17.1067	23.1133	14.6667	158.4	67	78.7	-8.9175	10.3402	211736
366	Va99	17.6	15.51	19.5633	12.3333	148.7	68	61.2	16.0627	-4.5151	-34862
367	VaW6	14.77	11.8267	15.6233	14	125.1	68.2	53.7	-1.9341	-3.9479	-210067
368	W117Ht	12.81	9.13667	12.8833	10.3333	102.9	58	34.2	21.9946	7.4636	518256
369	W153R	11.4833	9.92667	13.24	11.3333	105.7	63	44.7	24.3401	4.6388	404278
370	W182B	16.7733	13.3067	18.0633	11.3333	134	56.7	33.2	2.2838	10.9153	409800
371	W22	20.1633	15.52	20.7433	13.3333	127.6	67.5	54	0.9661	4.8489	272997
372	W64A	13.94	10.79	14.62	12	124.6	61	50.2	3.4633	2.0335	57193.7
373	WD	16.9967	13.58	17.3867	10	NA	NA	NA	NA	NA	157745
374	Wf9	18.12	15.74	18.2833	14	159.9	67	77.8	-4.1308	-5.0717	-230505
375	WIL500	15.9033	13.97	14.7633	12.3333	115	68.7	48.7	-10.4004	-6.7694	-309234
376	Yu796_NS	16.31	13.3767	15.5333	10.3333	129	65	50	-12.463	-6.6041	-339053
377	ZS01250	13.3167	11.3867	13.7233	12	112.4	58.2	44.2	-22.5477	-3.5528	-339240
378	ZS365	14.9	11.6033	15.35	15	NA	NA	NA	NA	NA	215836
