# Supplementary material for: Genetic control of morphometric diversity in the maize shoot apical meristem
Source: Nat Commun. 2015 Nov 20;6:8974. doi: 10.1038/ncomms9974 (PMC4673881; doi:10.1038/ncomms9974)
Supplement: Supplementary Data 4 — Significant trait associated SNP (TAS) information identified by SAM volume GWAS. [file ncomms9974-s5.xlsx]

## Sheet: All significant TAS
				Significant TAS information
ID	chr	bp	logP	P.value	Method	Trait	TAS position	GRM #	annotation	putative biological process
Zm09034177259	9	34177259	12.3592	4.37324e-13	Mixed Model	Volume	5th/6th exon	GRMZM2G145720	NSP-interacting kinase 2 / BR-insensitive 1 (rice)	kinase signalling… BR-dependant cell elongation?
Zm09034632861	9	34632861	12.3592	4.37324e-13	Mixed Model	Volume	3'UTR	GRMZM2G405368	conz1 (constans1)	alternative isoforms individually homologous to AtCOL1-3
Zm09034176355	9	34176355	12.1956	6.3743e-13	Mixed Model	Volume	4th/5th exon	GRMZM2G145720	NSP-interacting kinase 2 / BR-insensitive 1 (rice)	kinase signalling… BR-dependant cell elongation?
Zm07174865572	7	174865572	11.2593	5.50489e-12	Mixed Model	Volume	4th exon/intron?	GRMZM2G076962	unknown ACR, YagE family	0
Zm10113924660	10	113924660	11.0912	8.1051e-12	Mixed Model	Volume	2nd intron	GRMZM5G831009	purple acid phosphatase 22	0
Zm10113924664	10	113924664	11.0912	8.1051e-12	Mixed Model	Volume	2nd intron	GRMZM5G831009	purple acid phosphatase 22	0
Zm09034176445	9	34176445	10.9547	1.10984e-11	Mixed Model	Volume	4th/5th exon	GRMZM2G145720	NSP-interacting kinase 2 / BR-insensitive 1 (rice)	kinase signalling… BR-dependant cell elongation?
Zm09034176423	9	34176423	10.9547	1.10984e-11	Mixed Model	Volume	4th/5th exon	GRMZM2G145720	NSP-interacting kinase 2 / BR-insensitive 1 (rice)	kinase signalling… BR-dependant cell elongation?
Zm09034176449	9	34176449	10.9547	1.10984e-11	Mixed Model	Volume	4th/5th exon	GRMZM2G145720	NSP-interacting kinase 2 / BR-insensitive 1 (rice)	kinase signalling… BR-dependant cell elongation?
Zm09034176602	9	34176602	10.9547	1.10984e-11	Mixed Model	Volume	4th/5th exon	GRMZM2G145720	NSP-interacting kinase 2 / BR-insensitive 1 (rice)	kinase signalling… BR-dependant cell elongation?
Zm01119412945	1	119412945	10.6196	2.40098e-11	Mixed Model	Volume	2nd exon	GRMZM2G003909	Pollen Ole e I allergen and extensin family protein precursor (rice)	cell wall, structural
Zm09035443972	9	35443972	10.5949	2.54139e-11	Mixed Model	Volume	3kb downstream/3kb upstream	GRMZM5G883025 / AC220924.2_FG004	DNA topoisomerase 1 (rice) / LINE subclass (rice)	0
Zm09035542228	9	35542228	10.4351	3.67173e-11	Mixed Model	Volume	intergenic	0	0	0
Zm10103753571	10	103753571	10.2674	5.40212e-11	Mixed Model	Volume	CDS	GRMZM2G053008	RNA polymerase III, TFIIIC	interacts with TFIIIB to recruit PolIII
Zm10103992437	10	103992437	10.2674	5.40212e-11	Mixed Model	Volume	1st exon	GRMZM2G037725	Plant calmodulin-binding protein-related	Ca++ response
Zm10103992820	10	103992820	10.2674	5.40212e-11	Mixed Model	Volume	1st exon	GRMZM2G037725	Plant calmodulin-binding protein-related	Ca++ response
Zm10103993016	10	103993016	10.2674	5.40212e-11	Mixed Model	Volume	1st exon	GRMZM2G037725	Plant calmodulin-binding protein-related	Ca++ response
Zm10103993056	10	103993056	10.2674	5.40212e-11	Mixed Model	Volume	1st exon	GRMZM2G037725	Plant calmodulin-binding protein-related	Ca++ response
Zm10103993073	10	103993073	10.2674	5.40212e-11	Mixed Model	Volume	1st exon	GRMZM2G037725	Plant calmodulin-binding protein-related	Ca++ response
Zm10103993100	10	103993100	10.2674	5.40212e-11	Mixed Model	Volume	1st exon	GRMZM2G037725	Plant calmodulin-binding protein-related	Ca++ response
Zm10103993105	10	103993105	10.2674	5.40212e-11	Mixed Model	Volume	1st exon	GRMZM2G037725	Plant calmodulin-binding protein-related	Ca++ response
Zm10103993159	10	103993159	10.2674	5.40212e-11	Mixed Model	Volume	1st exon	GRMZM2G037725	Plant calmodulin-binding protein-related	Ca++ response
Zm01119653274	1	119653274	10.0457	9.00124e-11	Mixed Model	Volume	3rd exon	GRMZM2G129413	LAX2	auxin transport
Zm09041049432	9	41049432	9.71623	1.92206e-10	Mixed Model	Volume	2nd exon	GRMZM2G538535	aspartyl protease family protein	DNA binding, aspartic-type endopeptidase activity
Zm09041049443	9	41049443	9.71623	1.92206e-10	Mixed Model	Volume	2nd exon	GRMZM2G538535	aspartyl protease family protein	DNA binding, aspartic-type endopeptidase activity
Zm09041049164	9	41049164	9.6528	2.22434e-10	Mixed Model	Volume	2nd exon	GRMZM2G538535	aspartyl protease family protein	DNA binding, aspartic-type endopeptidase activity
Zm02009549519	2	9549519	9.5812	2.62301e-10	Mixed Model	Volume	3'UTR / 300 bp Downstream	GRMZM2G094255 / GRMZM2G094328	HISTIDINE BIOSYNTHESIS 5B / Germin-like protein 2	metabolism / cell wall
Zm06150840226	6	150840226	9.34019	4.56889e-10	Mixed Model	Volume	2kb downstream	GRMZM2G178797	guanylyl cyclase 1	G-protein cascade, Ca2+ signalling
Zm01151025567	1	151025567	9.26766	5.39939e-10	Mixed Model	Volume	6th intron/3'UTR	GRMZM2G119249	SHIKIMATE KINASE-LIKE 1	0
Zm01151737526	1	151737526	9.26766	5.39939e-10	Mixed Model	Volume	3'UTR/5'UTR	GRMZM2G138419	Importin subunit beta-1/Thaumatin pathogenesis related	nuclear protein trafficing
Zm01119412906	1	119412906	9.21023	6.16261e-10	Mixed Model	Volume	2nd exon	GRMZM2G003909	Pollen Ole e I allergen and extensin family protein precursor (rice)	cell wall, structural
Zm05201454707	5	201454707	9.05015	8.90941e-10	Mixed Model	Volume	6th intron	GRMZM2G147450	carbamoyl phosphate synthetase A (CARA)	arginine biosynthesis
Zm05208196813	5	208196813	9.05015	8.90941e-10	Mixed Model	Volume	4th exon	GRMZM2G061950	annexin 1	ROS-induced Ca2+ signalling
Zm10103688602	10	103688602	9.03475	9.23112e-10	Mixed Model	Volume	3'UTR	GRMZM2G053008	RNA polymerase III, TFIIIC	interacts with TFIIIB to recruit PolIII
Zm10103688715	10	103688715	9.03475	9.23112e-10	Mixed Model	Volume	3'UTR	GRMZM2G053008	RNA polymerase III, TFIIIC	interacts with TFIIIB to recruit PolIII
Zm10103991880	10	103991880	9.03475	9.23112e-10	Mixed Model	Volume	100bp downstream	GRMZM2G037725	Plant calmodulin-binding protein-related	Ca++ response
Zm10103993165	10	103993165	9.03475	9.23112e-10	Mixed Model	Volume	1st exon	GRMZM2G037725	Plant calmodulin-binding protein-related	Ca++ response
Zm10103992541	10	103992541	9.03475	9.23112e-10	Mixed Model	Volume	1st exon	GRMZM2G037725	Plant calmodulin-binding protein-related	Ca++ response
Zm10103992615	10	103992615	9.03475	9.23112e-10	Mixed Model	Volume	1st exon	GRMZM2G037725	Plant calmodulin-binding protein-related	Ca++ response
Zm01119429738	1	119429738	8.94972	1.12274e-09	Mixed Model	Volume	intergenic?	0	0	0
Zm09035208206	9	35208206	8.92623	1.18514e-09	Mixed Model	Volume	20kb downstream	AC215875.3_FG001	0	0
Zm09035464010	9	35464010	8.85941	1.38225e-09	Mixed Model	Volume	3'UTR	GRMZM5G894110	DNA topoisomerase, type IA, core	0
Zm01119654476	1	119654476	8.78666	1.63433e-09	Mixed Model	Volume	2nd intron	GRMZM2G129413	LAX2	auxin transport
Zm09034936768	9	34936768	8.76367	1.72319e-09	Mixed Model	Volume	5th intron	GRMZM2G455687	SMAD/FHA domain-containing protein	cell proliferation regulation?
Zm02007662192	2	7662192	8.67248	2.12579e-09	Mixed Model	Volume	14th exon	GRMZM2G121074	SDA1, ARM repeat protein	cell cycle G1 events
Zm09012325109	9	12325109	8.5042	3.13182e-09	Mixed Model	Volume	3rd exon	GRMZM2G151923	Serine/arginine-rich (SR) protein RSZp23	RNA splicing regulation
Zm09012326069	9	12326069	8.5042	3.13182e-09	Mixed Model	Volume	2nd exon	GRMZM2G151923	Serine/arginine-rich (SR) protein RSZp24	RNA splicing regulation
Zm09037986029	9	37986029	8.33653	4.60753e-09	Mixed Model	Volume	100kb upstream	GRMZM2G056826	Ankyrin repeat family protein	0
Zm02144801251	2	144801251	8.22733	5.9248e-09	Mixed Model	Volume	1st, 2nd, 3rd exon	GRMZM2G092581	Heavy metal transport/detoxification superfamily protein	0
Zm10105042440	10	105042440	8.11592	7.65735e-09	Mixed Model	Volume	3'UTR	GRMZM2G126545	METHYL-CPG-BINDING DOMAIN protein	DNA methylation recognition
Zm10105042547	10	105042547	8.11592	7.65735e-09	Mixed Model	Volume	9th exon	GRMZM2G126545	METHYL-CPG-BINDING DOMAIN protein	DNA methylation recognition
