# Supplementary material for: Genetic control of morphometric diversity in the maize shoot apical meristem
Source: Nat Commun. 2015 Nov 20;6:8974. doi: 10.1038/ncomms9974 (PMC4673881; doi:10.1038/ncomms9974)
Supplement: Supplementary Data 5 — TAS allele information. [file ncomms9974-s6.xlsx]

## Sheet: TAS allele info
TAS allele information
SNPID	SNP Name	SNP type	Common Allele	Alternative Allele	Chr	Pos	SNP source	common freq	alt freq	Ames28939	PI601564	NSL30904	PI600957	Ames27123	Ames27259	PI601375	PI601439	Ames27148	Ames27105	Ames27084	PI587152	Ames15929	PI550467	Ames24734	Ames27184	PI601209	PI601404	Ames19314	PI601319	PI550483	PI601320	PI550440	Ames27141	Ames27111	Ames27080	PI601300	Ames27072	NSL30867	PI587147	PI587151	PI583351	PI601316	Ames27166	PI595550	Ames19311	Ames27193	PI550558	Ames27038	Ames27076
merged_ch1.hmp_maf1miss6:Zm01119412906	Zm01119412906	T/C	C	T	1	119412906	AmesDP	0.98374	0.0162602	C	C	C	C	C	C	C	C	C	C	C	C	C	C	N	C	C	C	C	C	C	C	C	C	T	C	C	C	C	C	C	C	C	C	C	C	C	C	C	C
merged_ch1.hmp_maf1miss6:Zm01119412945	Zm01119412945	A/C	C	A	1	119412945	AmesDP	0.98374	0.0162602	C	C	C	C	C	C	C	C	C	C	C	C	C	C	C	C	C	C	C	C	C	C	C	C	A	C	C	C	C	C	C	C	C	C	C	C	C	C	C	C
merged_ch1.hmp_maf1miss6:Zm01119429738	Zm01119429738	C/G	C	G	1	119429738	AmesDP	0.98103	0.0189702	C	C	C	C	C	C	C	C	C	C	C	C	C	C	C	C	C	C	C	C	C	C	C	C	G	C	C	C	C	C	C	C	C	C	C	C	C	C	C	C
merged_ch1.hmp_maf1miss6:Zm01119653274	Zm01119653274	T/G	G	T	1	119653274	Both	0.98374	0.0162602	G	G	G	G	G	G	G	G	G	G	G	G	G	G	G	G	G	G	G	G	G	G	G	G	T	G	G	G	G	G	G	G	G	G	G	G	G	G	G	G
merged_ch1.hmp_maf1miss6:Zm01119654476	Zm01119654476	C/G	C	G	1	119654476	Both	0.97019	0.0298103	C	C	C	C	C	C	G	C	C	C	C	C	C	C	N	C	C	C	C	C	C	C	C	C	G	C	C	C	C	C	C	C	C	C	C	C	C	C	C	C
merged_ch1.hmp_maf1miss6:Zm01151025567	Zm01151025567	A/G	G	A	1	151025567	RNASeq	0.98916	0.0108401	G	G	G	G	G	G	G	G	G	G	G	G	G	G	G	G	G	G	G	G	G	G	G	G	A	G	G	G	G	G	G	G	G	G	G	G	G	G	G	G
merged_ch1.hmp_maf1miss6:Zm01151737526	Zm01151737526	T/G	G	T	1	151737526	RNASeq	0.98916	0.0108401	G	G	G	G	G	G	G	G	G	G	G	G	G	G	G	G	G	G	G	G	G	G	G	G	T	G	G	G	G	G	G	G	G	G	G	G	G	G	G	G
merged_ch10.hmp_maf1miss6:Zm10103688602	Zm10103688602	C/G	G	C	10	103688602	RNASeq	0.98916	0.0108401	G	G	G	G	G	G	G	G	G	G	G	G	G	G	G	G	G	G	G	G	G	G	G	G	G	G	G	G	G	G	G	G	G	G	G	G	G	G	G	G
merged_ch10.hmp_maf1miss6:Zm10103688715	Zm10103688715	A/G	G	A	10	103688715	RNASeq	0.98916	0.0108401	G	G	G	G	G	G	G	G	G	G	G	G	G	G	G	G	G	G	G	G	G	G	G	G	G	G	G	G	G	G	G	G	G	G	G	G	G	G	G	G
merged_ch10.hmp_maf1miss6:Zm10103753571	Zm10103753571	A/G	G	A	10	103753571	RNASeq	0.98916	0.0108401	G	G	G	G	G	G	G	G	G	G	G	G	G	G	G	G	G	G	G	G	G	G	G	G	G	G	G	G	G	G	G	G	G	G	G	G	G	G	G	G
merged_ch10.hmp_maf1miss6:Zm10103991880	Zm10103991880	T/C	T	C	10	103991880	RNASeq	0.98916	0.0108401	T	T	T	T	T	T	T	T	T	T	T	T	T	T	T	T	T	T	T	T	T	T	T	T	T	T	T	T	T	T	T	T	T	T	T	T	T	T	T	T
merged_ch10.hmp_maf1miss6:Zm10103992437	Zm10103992437	A/G	G	A	10	103992437	RNASeq	0.98916	0.0108401	G	G	G	G	G	G	G	G	G	G	G	G	G	G	G	G	G	G	G	G	G	G	G	G	G	G	G	G	G	G	G	G	G	G	G	G	G	G	G	G
merged_ch10.hmp_maf1miss6:Zm10103992541	Zm10103992541	A/C	A	C	10	103992541	RNASeq	0.98916	0.0108401	A	A	A	A	A	A	A	A	A	A	A	A	A	A	A	A	A	A	A	A	A	A	A	A	A	A	A	A	A	A	A	A	A	A	A	A	A	A	A	A
merged_ch10.hmp_maf1miss6:Zm10103992615	Zm10103992615	T/C	C	T	10	103992615	RNASeq	0.98916	0.0108401	C	C	C	C	C	C	C	C	C	C	C	C	C	C	C	C	C	C	C	C	C	C	C	C	C	C	C	C	C	C	C	C	C	C	C	C	C	C	C	C
merged_ch10.hmp_maf1miss6:Zm10103992820	Zm10103992820	C/G	G	C	10	103992820	RNASeq	0.98916	0.0108401	G	G	G	G	G	G	G	G	G	G	G	G	G	G	G	G	G	G	G	G	G	G	G	G	G	G	G	G	G	G	G	G	G	G	G	G	G	G	G	G
merged_ch10.hmp_maf1miss6:Zm10103993016	Zm10103993016	T/C	C	T	10	103993016	RNASeq	0.98916	0.0108401	C	C	C	C	C	C	C	C	C	C	C	C	C	C	C	C	C	C	C	C	C	C	C	C	C	C	C	C	C	C	C	C	C	C	C	C	C	C	C	C
merged_ch10.hmp_maf1miss6:Zm10103993056	Zm10103993056	T/C	C	T	10	103993056	RNASeq	0.98916	0.0108401	C	C	C	C	C	C	C	C	C	C	C	C	C	C	C	C	C	C	C	C	C	C	C	C	C	C	C	C	C	C	C	C	C	C	C	C	C	C	C	C
merged_ch10.hmp_maf1miss6:Zm10103993073	Zm10103993073	A/G	A	G	10	103993073	RNASeq	0.98916	0.0108401	A	A	A	A	A	A	A	A	A	A	A	A	A	A	A	A	A	A	A	A	A	A	A	A	A	A	A	A	A	A	A	A	A	A	A	A	A	A	A	A
merged_ch10.hmp_maf1miss6:Zm10103993100	Zm10103993100	T/G	G	T	10	103993100	RNASeq	0.98916	0.0108401	G	G	G	G	G	G	G	G	G	G	G	G	G	G	G	G	G	G	G	G	G	G	G	G	G	G	G	G	G	G	G	G	G	G	G	G	G	G	G	G
merged_ch10.hmp_maf1miss6:Zm10103993105	Zm10103993105	A/G	A	G	10	103993105	RNASeq	0.98916	0.0108401	A	A	A	A	A	A	A	A	A	A	A	A	A	A	A	A	A	A	A	A	A	A	A	A	A	A	A	A	A	A	A	A	A	A	A	A	A	A	A	A
merged_ch10.hmp_maf1miss6:Zm10103993159	Zm10103993159	A/G	A	G	10	103993159	RNASeq	0.98916	0.0108401	A	A	A	A	A	A	A	A	A	A	A	A	A	A	A	A	A	A	A	A	A	A	A	A	A	A	A	A	A	A	A	A	A	A	A	A	A	A	A	A
merged_ch10.hmp_maf1miss6:Zm10103993165	Zm10103993165	A/C	C	A	10	103993165	RNASeq	0.98916	0.0108401	C	C	C	C	C	C	C	C	C	C	C	C	C	C	C	C	C	C	C	C	C	C	C	C	C	C	C	C	C	C	C	C	C	C	C	C	C	C	C	C
merged_ch10.hmp_maf1miss6:Zm10105042440	Zm10105042440	T/C	T	C	10	105042440	RNASeq	0.98916	0.0108401	T	T	T	T	T	T	T	T	T	T	T	T	T	T	T	T	T	T	T	T	T	T	T	T	T	T	T	T	T	T	T	T	T	T	T	T	T	T	T	T
merged_ch10.hmp_maf1miss6:Zm10105042547	Zm10105042547	A/T	T	A	10	105042547	RNASeq	0.98916	0.0108401	T	T	T	T	T	T	T	T	T	T	T	T	T	T	T	T	T	T	T	T	T	T	T	T	T	T	T	T	T	T	T	T	T	T	T	T	T	T	T	T
merged_ch10.hmp_maf1miss6:Zm10113924660	Zm10113924660	C/G	G	C	10	113924660	AmesDP	0.98916	0.0108401	G	G	G	G	G	G	G	G	G	G	G	G	G	G	G	G	G	G	G	G	G	G	G	G	C	G	G	G	G	G	G	G	G	G	G	G	G	G	G	G
merged_ch10.hmp_maf1miss6:Zm10113924664	Zm10113924664	C/G	C	G	10	113924664	AmesDP	0.98916	0.0108401	C	C	C	C	C	C	C	C	C	C	C	C	C	C	C	C	C	C	C	C	C	C	C	C	G	C	C	C	C	C	C	C	C	C	C	C	C	C	C	C
merged_ch2.hmp_maf1miss6:Zm02007662192	Zm02007662192	A/T	T	A	2	7662192	RNASeq	0.98645	0.0135501	T	T	T	T	T	T	T	T	T	T	T	T	T	T	T	T	T	T	T	T	T	T	T	T	T	T	T	T	T	T	T	T	T	T	T	T	T	T	T	T
merged_ch2.hmp_maf1miss6:Zm02009549519	Zm02009549519	A/G	A	G	2	9549519	RNASeq	0.98916	0.0108401	A	A	A	A	A	A	A	A	A	A	A	A	A	A	A	A	A	A	A	A	A	A	A	A	A	A	A	A	A	A	A	A	A	A	A	A	A	A	A	A
merged_ch2.hmp_maf1miss6:Zm02144801251	Zm02144801251	T/C	C	T	2	144801251	Both	0.98103	0.0189702	C	C	C	C	C	C	C	C	C	C	C	C	C	C	C	C	C	C	C	C	C	C	T	C	C	C	C	C	C	C	C	C	C	C	C	C	C	C	C	C
merged_ch5.hmp_maf1miss6:Zm05201454707	Zm05201454707	A/G	G	A	5	201454707	RNASeq	0.98916	0.0108401	G	G	G	G	G	G	G	G	G	G	G	G	G	G	G	G	G	G	G	G	G	G	G	G	G	G	G	G	G	G	G	G	G	G	G	G	G	G	G	G
merged_ch5.hmp_maf1miss6:Zm05208196813	Zm05208196813	T/C	C	T	5	208196813	RNASeq	0.98916	0.0108401	C	C	C	C	C	C	C	C	C	C	C	C	C	C	C	C	C	C	C	C	C	C	C	C	C	C	C	C	C	C	C	C	C	C	C	C	C	C	C	C
merged_ch6.hmp_maf1miss6:Zm06150840226	Zm06150840226	T/G	T	G	6	150840226	AmesDP	0.915989	0.0840108	T	T	T	T	T	N	T	T	T	T	T	T	T	T	T	T	T	T	T	T	T	N	T	T	T	T	T	T	T	T	T	T	T	T	T	T	T	T	T	T
merged_ch7.hmp_maf1miss6:Zm07174865572	Zm07174865572	A/G	G	A	7	174865572	RNASeq	0.98916	0.0108401	G	G	G	G	G	G	G	G	G	G	G	G	G	G	G	G	G	G	G	G	G	G	G	G	G	G	G	G	G	G	G	G	G	G	G	G	G	G	G	G
merged_ch9.hmp_maf1miss6:Zm09012325109	Zm09012325109	T/C	C	T	9	12325109	RNASeq	0.98916	0.0108401	C	C	C	C	C	C	C	C	C	C	C	C	C	C	C	C	C	C	C	C	C	C	C	C	C	C	C	C	C	C	C	C	C	C	C	C	C	C	C	C
merged_ch9.hmp_maf1miss6:Zm09012326069	Zm09012326069	T/G	G	T	9	12326069	RNASeq	0.98916	0.0108401	G	G	G	G	G	G	G	G	G	G	G	G	G	G	G	G	G	G	G	G	G	G	G	G	G	G	G	G	G	G	G	G	G	G	G	G	G	G	G	G
merged_ch9.hmp_maf1miss6:Zm09034176355	Zm09034176355	A/G	A	G	9	34176355	Both	0.98916	0.0108401	A	A	A	A	A	A	A	A	A	A	A	A	A	A	A	A	A	A	A	A	A	A	A	A	A	A	A	A	A	A	A	A	A	A	A	A	A	A	A	A
merged_ch9.hmp_maf1miss6:Zm09034176423	Zm09034176423	T/C	C	T	9	34176423	RNASeq	0.98645	0.0135501	C	C	C	C	C	C	C	C	C	C	C	C	C	C	C	C	C	C	C	C	C	C	C	C	C	C	C	C	C	C	C	C	C	C	C	C	C	C	C	C
merged_ch9.hmp_maf1miss6:Zm09034176445	Zm09034176445	C/G	G	C	9	34176445	RNASeq	0.98645	0.0135501	G	G	G	G	G	G	G	G	G	G	G	G	G	G	G	G	G	G	G	G	G	G	G	G	G	G	G	G	G	G	G	G	G	G	G	G	G	G	G	G
merged_ch9.hmp_maf1miss6:Zm09034176449	Zm09034176449	T/C	C	T	9	34176449	RNASeq	0.98645	0.0135501	C	C	C	C	C	C	C	C	C	C	C	C	C	C	C	C	C	C	C	C	C	C	C	C	C	C	C	C	C	C	C	C	C	C	C	C	C	C	C	C
merged_ch9.hmp_maf1miss6:Zm09034176602	Zm09034176602	T/C	C	T	9	34176602	RNASeq	0.98645	0.0135501	C	C	C	C	C	C	C	C	C	C	C	C	C	C	C	C	C	C	C	C	C	C	C	C	C	C	C	C	C	C	C	C	C	C	C	C	C	C	C	C
merged_ch9.hmp_maf1miss6:Zm09034177259	Zm09034177259	A/G	A	G	9	34177259	RNASeq	0.98916	0.0108401	A	A	A	A	A	A	A	A	A	A	A	A	A	A	A	A	A	A	A	A	A	A	A	A	A	A	A	A	A	A	A	A	A	A	A	A	A	A	A	A
merged_ch9.hmp_maf1miss6:Zm09034632861	Zm09034632861	A/C	A	C	9	34632861	RNASeq	0.98916	0.0108401	A	A	A	A	A	A	A	A	A	A	A	A	A	A	A	A	A	A	A	A	A	A	A	A	A	A	A	A	A	A	A	A	A	A	A	A	A	A	A	A
merged_ch9.hmp_maf1miss6:Zm09034936768	Zm09034936768	T/G	G	T	9	34936768	RNASeq	0.98645	0.0135501	G	G	G	G	G	G	G	G	G	G	G	G	G	G	G	G	G	G	G	G	G	G	G	G	G	G	G	G	G	G	G	G	G	G	G	G	G	G	G	G
merged_ch9.hmp_maf1miss6:Zm09035208206	Zm09035208206	T/C	C	T	9	35208206	AmesDP	0.98916	0.0108401	C	C	C	C	C	C	C	C	C	C	C	C	C	C	C	C	C	C	C	C	C	C	C	C	C	C	C	C	C	C	C	C	C	C	C	C	C	C	C	C
merged_ch9.hmp_maf1miss6:Zm09035443972	Zm09035443972	A/G	G	A	9	35443972	AmesDP	0.98916	0.0108401	G	G	G	G	G	G	G	G	G	G	G	G	G	G	N	G	G	G	G	G	G	G	G	G	G	G	G	G	G	G	G	G	G	G	G	G	G	G	G	G
merged_ch9.hmp_maf1miss6:Zm09035464010	Zm09035464010	A/G	A	G	9	35464010	RNASeq	0.98645	0.0135501	A	A	A	A	A	A	A	A	A	A	A	A	A	A	A	A	A	A	A	A	A	A	A	A	A	A	A	A	A	A	A	A	A	A	A	A	A	A	A	A
merged_ch9.hmp_maf1miss6:Zm09035542228	Zm09035542228	A/G	G	A	9	35542228	AmesDP	0.98916	0.0108401	G	G	G	G	G	G	G	G	G	G	G	G	G	G	N	G	G	G	G	G	G	G	G	G	G	G	G	G	G	G	G	N	G	G	G	G	G	G	G	G
merged_ch9.hmp_maf1miss6:Zm09037986029	Zm09037986029	A/G	G	A	9	37986029	AmesDP	0.98103	0.0189702	N	G	G	G	G	G	G	G	G	G	G	G	G	G	G	G	G	G	G	G	G	G	G	G	G	G	G	G	G	G	G	G	G	G	G	G	G	G	G	G
merged_ch9.hmp_maf1miss6:Zm09041049164	Zm09041049164	T/C	C	T	9	41049164	Both	0.98645	0.0135501	C	C	C	C	C	C	C	C	C	C	C	C	C	C	N	C	C	C	C	C	C	C	C	C	C	C	C	C	C	C	C	C	C	C	C	C	C	C	C	C
merged_ch9.hmp_maf1miss6:Zm09041049432	Zm09041049432	A/G	G	A	9	41049432	Both	0.98103	0.0189702	G	G	G	G	G	G	G	G	G	G	G	G	G	G	N	G	G	G	G	G	G	G	G	G	G	G	G	G	G	G	G	G	G	G	G	G	G	G	G	G
merged_ch9.hmp_maf1miss6:Zm09041049443	Zm09041049443	C/G	C	G	9	41049443	Both	0.98103	0.0189702	C	C	C	C	C	C	C	C	C	C	C	C	C	C	N	C	C	C	C	C	C	C	C	C	C	C	C	C	C	C	C	C	C	C	C	C	C	C	C	C
[truncated: 329 more columns]
