# Supplementary material for: Genetic control of morphometric diversity in the maize shoot apical meristem
Source: Nat Commun. 2015 Nov 20;6:8974. doi: 10.1038/ncomms9974 (PMC4673881; doi:10.1038/ncomms9974)
Supplement: Supplementary Data 6 — SAM master regulatory gene SNPs. Known SAM master regulatory genes contain coding-region polymorphisms in this panel [file ncomms9974-s7.xlsx]

## Sheet: SAM Master Regulator SNPs
SAM Master Regulatory Gene SNP information
GeneID	Name	SNP_ID	SNP_type	CHR	Pos_BP	SNPsource	MAF	P_value
GRMZM2G064732	ct2	Zm01016349131	A/T	1	16349131	RNASeq	0.066	No Significant GWAS result
GRMZM2G064732	ct2	Zm01016349147	A/G	1	16349147	RNASeq	0.066	No Significant GWAS result
GRMZM2G064732	ct2	Zm01016349175	A/G	1	16349175	RNASeq	0.291	No Significant GWAS result
GRMZM2G064732	ct2	Zm01016349219	A/T	1	16349219	RNASeq	0.049	No Significant GWAS result
GRMZM2G064732	ct2	Zm01016349283	A/G	1	16349283	RNASeq	0.049	No Significant GWAS result
GRMZM2G064732	ct2	Zm01016349296	T/C	1	16349296	RNASeq	0.337	No Significant GWAS result
GRMZM2G064732	ct2	Zm01016349323	A/G	1	16349323	RNASeq	0.286	No Significant GWAS result
GRMZM2G064732	ct2	Zm01016349363	A/G	1	16349363	RNASeq	0.011	No Significant GWAS result
GRMZM2G064732	ct2	Zm01016349369	A/G	1	16349369	RNASeq	0.011	No Significant GWAS result
GRMZM2G064732	ct2	Zm01016349410	T/C	1	16349410	RNASeq	0.323	No Significant GWAS result
GRMZM2G064732	ct2	Zm01016349792	A/G	1	16349792	RNASeq	0.25	No Significant GWAS result
GRMZM2G064732	ct2	Zm01016349806	T/C	1	16349806	RNASeq	0.251	No Significant GWAS result
GRMZM2G064732	ct2	Zm01016349810	T/C	1	16349810	RNASeq	0.256	No Significant GWAS result
GRMZM2G064732	ct2	Zm01016349837	T/G	1	16349837	RNASeq	0.248	No Significant GWAS result
GRMZM2G064732	ct2	Zm01016349905	A/G	1	16349905	RNASeq	0.339	No Significant GWAS result
GRMZM2G064732	ct2	Zm01016349939	A/T	1	16349939	RNASeq	0.296	No Significant GWAS result
GRMZM2G064732	ct2	Zm01016349967	T/C	1	16349967	RNASeq	0.301	No Significant GWAS result
GRMZM2G064732	ct2	Zm01016349972	A/G	1	16349972	RNASeq	0.299	No Significant GWAS result
GRMZM2G064732	ct2	Zm01016349991	A/G	1	16349991	RNASeq	0.293	No Significant GWAS result
GRMZM2G064732	ct2	Zm01016350004	A/T	1	16350004	RNASeq	0.307	No Significant GWAS result
GRMZM2G064732	ct2	Zm01016350011	A/G	1	16350011	RNASeq	0.319	No Significant GWAS result
GRMZM2G064732	ct2	Zm01016350077	T/C	1	16350077	RNASeq	0.338	No Significant GWAS result
GRMZM2G064732	ct2	Zm01016350286	A/G	1	16350286	AmesDP	0.107	No Significant GWAS result
GRMZM2G064732	ct2	Zm01016350449	A/G	1	16350449	Both	0.328	No Significant GWAS result
GRMZM2G064732	ct2	Zm01016350473	T/C	1	16350473	Both	0.33	No Significant GWAS result
GRMZM2G064732	ct2	Zm01016350485	T/C	1	16350485	Both	0.33	No Significant GWAS result
GRMZM2G064732	ct2	Zm01016350522	A/G	1	16350522	RNASeq	0.012	No Significant GWAS result
GRMZM2G064732	ct2	Zm01016350523	A/G	1	16350523	RNASeq	0.018	No Significant GWAS result
GRMZM2G064732	ct2	Zm01016350526	A/C	1	16350526	RNASeq	0.018	No Significant GWAS result
GRMZM2G064732	ct2	Zm01016354830	T/C	1	16354830	RNASeq	0.046	No Significant GWAS result
GRMZM2G064732	ct2	Zm01016354843	A/T	1	16354843	RNASeq	0.337	No Significant GWAS result
GRMZM2G064732	ct2	Zm01016354855	T/C	1	16354855	RNASeq	0.447	No Significant GWAS result
GRMZM2G064732	ct2	Zm01016355055	A/G	1	16355055	RNASeq	0.049	No Significant GWAS result
GRMZM2G064732	ct2	Zm01016355067	A/G	1	16355067	RNASeq	0.331	No Significant GWAS result
GRMZM2G064732	ct2	Zm01016355086	A/G	1	16355086	RNASeq	0.331	No Significant GWAS result
GRMZM2G064732	ct2	Zm01016355093	A/G	1	16355093	RNASeq	0.281	No Significant GWAS result
GRMZM2G064732	ct2	Zm01016355602	A/G	1	16355602	RNASeq	0.334	No Significant GWAS result
GRMZM2G064732	ct2	Zm01016355608	A/G	1	16355608	RNASeq	0.337	No Significant GWAS result
GRMZM2G064732	ct2	Zm01016355620	A/G	1	16355620	RNASeq	0.337	No Significant GWAS result
GRMZM2G064732	ct2	Zm01016355849	A/G	1	16355849	RNASeq	0.337	No Significant GWAS result
GRMZM2G064732	ct2	Zm01016355882	A/G	1	16355882	RNASeq	0.335	No Significant GWAS result
GRMZM2G064732	ct2	Zm01016356397	C/G	1	16356397	AmesDP	0.031	No Significant GWAS result
GRMZM2G064732	ct2	Zm01016356432	C/G	1	16356432	AmesDP	0.031	No Significant GWAS result
GRMZM2G064732	ct2	Zm01016356803	T/G	1	16356803	RNASeq	0.049	No Significant GWAS result
GRMZM2G064732	ct2	Zm01016356829	T/C	1	16356829	RNASeq	0.43	No Significant GWAS result
GRMZM2G064732	ct2	Zm01016356891	T/C	1	16356891	RNASeq	0.049	No Significant GWAS result
GRMZM5G892991	rgd2	Zm01075627925	A/G	1	75627925	Both	0.036	No Significant GWAS result
GRMZM5G892991	rgd2	Zm01075627958	C/G	1	75627958	RNASeq	0.304	No Significant GWAS result
GRMZM5G892991	rgd2	Zm01075627971	C/G	1	75627971	RNASeq	0.046	No Significant GWAS result
GRMZM5G892991	rgd2	Zm01075628002	A/G	1	75628002	RNASeq	0.014	No Significant GWAS result
GRMZM5G892991	rgd2	Zm01075628409	T/C	1	75628409	AmesDP	0.315	No Significant GWAS result
GRMZM5G892991	rgd2	Zm01075629445	A/G	1	75629445	RNASeq	0.202	No Significant GWAS result
GRMZM5G892991	rgd2	Zm01075629534	T/C	1	75629534	RNASeq	0.223	No Significant GWAS result
GRMZM5G892991	rgd2	Zm01075629596	T/C	1	75629596	Both	0.224	No Significant GWAS result
GRMZM5G892991	rgd2	Zm01075629680	A/G	1	75629680	RNASeq	0.021	No Significant GWAS result
GRMZM5G892991	rgd2	Zm01075629834	C/G	1	75629834	RNASeq	0.208	No Significant GWAS result
GRMZM5G892991	rgd2	Zm01075629912	C/G	1	75629912	RNASeq	0.385	No Significant GWAS result
GRMZM5G892991	rgd2	Zm01075629982	A/G	1	75629982	RNASeq	0.232	No Significant GWAS result
GRMZM5G892991	rgd2	Zm01075630053	T/C	1	75630053	RNASeq	0.034	No Significant GWAS result
GRMZM5G892991	rgd2	Zm01075630096	T/C	1	75630096	RNASeq	0.162	No Significant GWAS result
GRMZM5G892991	rgd2	Zm01075630128	T/C	1	75630128	RNASeq	0.138	No Significant GWAS result
GRMZM5G892991	rgd2	Zm01075630251	A/G	1	75630251	RNASeq	0.388	No Significant GWAS result
GRMZM5G892991	rgd2	Zm01075630528	A/G	1	75630528	RNASeq	0.167	No Significant GWAS result
GRMZM5G892991	rgd2	Zm01075630544	C/G	1	75630544	RNASeq	0.233	No Significant GWAS result
GRMZM5G892991	rgd2	Zm01075630570	A/G	1	75630570	RNASeq	0.396	No Significant GWAS result
GRMZM5G892991	rgd2	Zm01075630678	T/C	1	75630678	RNASeq	0.425	No Significant GWAS result
GRMZM5G892991	rgd2	Zm01075630733	A/C	1	75630733	Both	0.231	No Significant GWAS result
GRMZM5G892991	rgd2	Zm01075630771	T/G	1	75630771	Both	0.17	No Significant GWAS result
GRMZM5G892991	rgd2	Zm01075630775	T/G	1	75630775	Both	0.17	No Significant GWAS result
GRMZM5G892991	rgd2	Zm01075630779	A/G	1	75630779	Both	0.411	No Significant GWAS result
GRMZM5G892991	rgd2	Zm01075630786	T/C	1	75630786	RNASeq	0.02	No Significant GWAS result
GRMZM5G892991	rgd2	Zm01075630876	A/G	1	75630876	Both	0.022	No Significant GWAS result
GRMZM5G892991	rgd2	Zm01075630881	A/G	1	75630881	Both	0.416	No Significant GWAS result
GRMZM5G892991	rgd2	Zm01075630909	C/G	1	75630909	RNASeq	0.177	No Significant GWAS result
GRMZM5G892991	rgd2	Zm01075630999	A/C	1	75630999	Both	0.23	No Significant GWAS result
GRMZM5G892991	rgd2	Zm01075631185	A/G	1	75631185	RNASeq	0.235	No Significant GWAS result
GRMZM5G892991	rgd2	Zm01075631332	T/C	1	75631332	RNASeq	0.027	No Significant GWAS result
GRMZM5G892991	rgd2	Zm01075631383	T/C	1	75631383	Both	0.238	No Significant GWAS result
GRMZM5G892991	rgd2	Zm01075631551	T/C	1	75631551	RNASeq	0.022	No Significant GWAS result
GRMZM5G892991	rgd2	Zm01075631554	T/C	1	75631554	RNASeq	0.025	No Significant GWAS result
GRMZM5G892991	rgd2	Zm01075631581	T/C	1	75631581	RNASeq	0.367	No Significant GWAS result
GRMZM5G892991	rgd2	Zm01075631593	T/C	1	75631593	RNASeq	0.022	No Significant GWAS result
GRMZM5G892991	rgd2	Zm01075631632	T/C	1	75631632	Both	0.022	No Significant GWAS result
GRMZM5G892991	rgd2	Zm01075631906	T/G	1	75631906	RNASeq	0.017	No Significant GWAS result
GRMZM5G892991	rgd2	Zm01075632023	T/C	1	75632023	RNASeq	0.128	No Significant GWAS result
GRMZM5G892991	rgd2	Zm01075632057	A/T	1	75632057	RNASeq	0.083	No Significant GWAS result
GRMZM5G892991	rgd2	Zm01075632093	C/G	1	75632093	RNASeq	0.103	No Significant GWAS result
GRMZM5G892991	rgd2	Zm01075632104	A/G	1	75632104	RNASeq	0.079	No Significant GWAS result
GRMZM2G171822	bif2	Zm01173847295	T/G	1	173847295	AmesDP	0.114	No Significant GWAS result
GRMZM2G171822	bif2	Zm01173847357	T/C	1	173847357	AmesDP	0.124	No Significant GWAS result
GRMZM2G171822	bif2	Zm01173847361	A/G	1	173847361	AmesDP	0.133	No Significant GWAS result
GRMZM2G171822	bif2	Zm01173848181	T/C	1	173848181	AmesDP	0.02	No Significant GWAS result
GRMZM2G171822	bif2	Zm01173848191	T/C	1	173848191	AmesDP	0.014	No Significant GWAS result
GRMZM2G171822	bif2	Zm01173848271	C/G	1	173848271	AmesDP	0.016	No Significant GWAS result
GRMZM2G171822	bif2	Zm01173848298	T/C	1	173848298	AmesDP	0.016	No Significant GWAS result
GRMZM2G171822	bif2	Zm01173848419	A/G	1	173848419	AmesDP	0.133	No Significant GWAS result
GRMZM2G171822	bif2	Zm01173848434	A/T	1	173848434	AmesDP	0.116	No Significant GWAS result
GRMZM2G017087	kn1	Zm01271340843	A/G	1	271340843	RNASeq	0.03	No Significant GWAS result
GRMZM2G017087	kn1	Zm01271340884	A/G	1	271340884	RNASeq	0.033	No Significant GWAS result
GRMZM2G017087	kn1	Zm01271341031	A/G	1	271341031	RNASeq	0.033	No Significant GWAS result
GRMZM2G017087	kn1	Zm01271341033	A/G	1	271341033	RNASeq	0.046	No Significant GWAS result
GRMZM2G017087	kn1	Zm01271341107	T/C	1	271341107	RNASeq	0.044	No Significant GWAS result
GRMZM2G017087	kn1	Zm01271341121	A/G	1	271341121	RNASeq	0.047	No Significant GWAS result
GRMZM2G017087	kn1	Zm01271341256	A/G	1	271341256	RNASeq	0.493	No Significant GWAS result
GRMZM2G017087	kn1	Zm01271341355	T/C	1	271341355	RNASeq	0.041	No Significant GWAS result
GRMZM2G017087	kn1	Zm01271341370	T/C	1	271341370	RNASeq	0.041	No Significant GWAS result
GRMZM2G017087	kn1	Zm01271341532	T/C	1	271341532	RNASeq	0.013	No Significant GWAS result
GRMZM2G017087	kn1	Zm01271341542	C/G	1	271341542	RNASeq	0.023	No Significant GWAS result
GRMZM2G017087	kn1	Zm01271341549	A/G	1	271341549	RNASeq	0.078	No Significant GWAS result
GRMZM2G017087	kn1	Zm01271341552	A/C	1	271341552	RNASeq	0.018	No Significant GWAS result
GRMZM2G017087	kn1	Zm01271341614	C/G	1	271341614	RNASeq	0.025	No Significant GWAS result
GRMZM2G017087	kn1	Zm01271341615	T/C	1	271341615	RNASeq	0.024	No Significant GWAS result
GRMZM2G017087	kn1	Zm01271341632	A/T	1	271341632	RNASeq	0.039	No Significant GWAS result
GRMZM2G017087	kn1	Zm01271341850	C/G	1	271341850	RNASeq	0.049	No Significant GWAS result
GRMZM2G017087	kn1	Zm01271341861	T/G	1	271341861	RNASeq	0.122	No Significant GWAS result
GRMZM2G017087	kn1	Zm01271341910	C/G	1	271341910	RNASeq	0.051	No Significant GWAS result
GRMZM2G017087	kn1	Zm01271341938	A/T	1	271341938	RNASeq	0.062	No Significant GWAS result
GRMZM2G017087	kn1	Zm01271341979	A/G	1	271341979	RNASeq	0.072	No Significant GWAS result
GRMZM2G017087	kn1	Zm01271341981	C/G	1	271341981	RNASeq	0.026	No Significant GWAS result
GRMZM2G017087	kn1	Zm01271341985	A/C	1	271341985	RNASeq	0.038	No Significant GWAS result
GRMZM2G017087	kn1	Zm01271342134	A/G	1	271342134	RNASeq	0.035	No Significant GWAS result
GRMZM2G017087	kn1	Zm01271342166	A/G	1	271342166	RNASeq	0.052	No Significant GWAS result
GRMZM2G017087	kn1	Zm01271342318	C/G	1	271342318	RNASeq	0.027	No Significant GWAS result
GRMZM2G017087	kn1	Zm01271342327	T/C	1	271342327	RNASeq	0.024	No Significant GWAS result
GRMZM2G017087	kn1	Zm01271342532	A/G	1	271342532	RNASeq	0.031	No Significant GWAS result
GRMZM2G017087	kn1	Zm01271342553	A/C	1	271342553	RNASeq	0.033	No Significant GWAS result
GRMZM2G017087	kn1	Zm01271342554	C/G	1	271342554	RNASeq	0.033	No Significant GWAS result
GRMZM2G017087	kn1	Zm01271342570	T/G	1	271342570	RNASeq	0.034	No Significant GWAS result
GRMZM2G017087	kn1	Zm01271342632	A/G	1	271342632	RNASeq	0.042	No Significant GWAS result
GRMZM2G017087	kn1	Zm01271342656	A/T	1	271342656	RNASeq	0.042	No Significant GWAS result
GRMZM2G017087	kn1	Zm01271342903	T/C	1	271342903	RNASeq	0.047	No Significant GWAS result
GRMZM2G017087	kn1	Zm01271342905	A/T	1	271342905	RNASeq	0.047	No Significant GWAS result
GRMZM2G017087	kn1	Zm01271342935	A/T	1	271342935	RNASeq	0.051	No Significant GWAS result
GRMZM2G017087	kn1	Zm01271343039	A/G	1	271343039	RNASeq	0.017	No Significant GWAS result
GRMZM2G017087	kn1	Zm01271343082	A/G	1	271343082	RNASeq	0.015	No Significant GWAS result
GRMZM2G017087	kn1	Zm01271343086	T/C	1	271343086	RNASeq	0.025	No Significant GWAS result
GRMZM2G017087	kn1	Zm01271343153	A/G	1	271343153	RNASeq	0.063	No Significant GWAS result
GRMZM2G017087	kn1	Zm01271343187	T/G	1	271343187	RNASeq	0.013	No Significant GWAS result
GRMZM2G017087	kn1	Zm01271343203	T/G	1	271343203	RNASeq	0.039	No Significant GWAS result
GRMZM2G017087	kn1	Zm01271343301	T/C	1	271343301	RNASeq	0.036	No Significant GWAS result
GRMZM2G017087	kn1	Zm01271343315	C/G	1	271343315	RNASeq	0.015	No Significant GWAS result
GRMZM2G017087	kn1	Zm01271343517	T/G	1	271343517	RNASeq	0.012	No Significant GWAS result
GRMZM2G017087	kn1	Zm01271343526	T/G	1	271343526	RNASeq	0.027	No Significant GWAS result
GRMZM2G017087	kn1	Zm01271343629	T/C	1	271343629	RNASeq	0.014	No Significant GWAS result
GRMZM2G017087	kn1	Zm01271343661	A/G	1	271343661	RNASeq	0.035	No Significant GWAS result
GRMZM2G017087	kn1	Zm01271343677	A/G	1	271343677	RNASeq	0.036	No Significant GWAS result
GRMZM2G017087	kn1	Zm01271343686	T/C	1	271343686	RNASeq	0.044	No Significant GWAS result
GRMZM2G017087	kn1	Zm01271343694	A/G	1	271343694	RNASeq	0.04	No Significant GWAS result
GRMZM2G017087	kn1	Zm01271343811	T/C	1	271343811	RNASeq	0.031	No Significant GWAS result
GRMZM2G017087	kn1	Zm01271343820	T/G	1	271343820	RNASeq	0.028	No Significant GWAS result
GRMZM2G017087	kn1	Zm01271343826	A/G	1	271343826	RNASeq	0.033	No Significant GWAS result
GRMZM2G017087	kn1	Zm01271343861	A/G	1	271343861	RNASeq	0.022	No Significant GWAS result
GRMZM2G017087	kn1	Zm01271343890	A/G	1	271343890	RNASeq	0.033	No Significant GWAS result
GRMZM2G017087	kn1	Zm01271343894	A/C	1	271343894	RNASeq	0.033	No Significant GWAS result
GRMZM2G017087	kn1	Zm01271343931	T/G	1	271343931	RNASeq	0.041	No Significant GWAS result
GRMZM2G017087	kn1	Zm01271343938	T/C	1	271343938	RNASeq	0.043	No Significant GWAS result
GRMZM2G017087	kn1	Zm01271343949	A/T	1	271343949	RNASeq	0.047	No Significant GWAS result
GRMZM2G017087	kn1	Zm01271343953	A/C	1	271343953	RNASeq	0.045	No Significant GWAS result
GRMZM2G017087	kn1	Zm01271343975	T/C	1	271343975	RNASeq	0.024	No Significant GWAS result
GRMZM2G017087	kn1	Zm01271344001	T/C	1	271344001	RNASeq	0.059	No Significant GWAS result
GRMZM2G017087	kn1	Zm01271344039	T/C	1	271344039	RNASeq	0.045	No Significant GWAS result
GRMZM2G017087	kn1	Zm01271344099	C/G	1	271344099	RNASeq	0.052	No Significant GWAS result
GRMZM2G017087	kn1	Zm01271344211	T/G	1	271344211	RNASeq	0.017	No Significant GWAS result
GRMZM2G017087	kn1	Zm01271344265	C/G	1	271344265	RNASeq	0.012	No Significant GWAS result
GRMZM2G017087	kn1	Zm01271344279	A/G	1	271344279	RNASeq	0.048	No Significant GWAS result
GRMZM2G017087	kn1	Zm01271344383	A/G	1	271344383	RNASeq	0.013	No Significant GWAS result
GRMZM2G017087	kn1	Zm01271345218	A/G	1	271345218	RNASeq	0.022	No Significant GWAS result
GRMZM2G017087	kn1	Zm01271345247	T/C	1	271345247	RNASeq	0.024	No Significant GWAS result
GRMZM2G017087	kn1	Zm01271345255	T/C	1	271345255	RNASeq	0.03	No Significant GWAS result
GRMZM2G017087	kn1	Zm01271345258	T/C	1	271345258	RNASeq	0.024	No Significant GWAS result
GRMZM2G017087	kn1	Zm01271345294	A/G	1	271345294	RNASeq	0.038	No Significant GWAS result
GRMZM2G017087	kn1	Zm01271345313	T/G	1	271345313	RNASeq	0.047	No Significant GWAS result
GRMZM2G017087	kn1	Zm01271345324	T/G	1	271345324	RNASeq	0.03	No Significant GWAS result
GRMZM2G017087	kn1	Zm01271345379	T/G	1	271345379	RNASeq	0.035	No Significant GWAS result
GRMZM2G017087	kn1	Zm01271345385	C/G	1	271345385	RNASeq	0.049	No Significant GWAS result
GRMZM2G017087	kn1	Zm01271345721	A/G	1	271345721	RNASeq	0.056	No Significant GWAS result
GRMZM2G017087	kn1	Zm01271345726	A/C	1	271345726	RNASeq	0.053	No Significant GWAS result
GRMZM2G017087	kn1	Zm01271345752	T/C	1	271345752	RNASeq	0.036	No Significant GWAS result
GRMZM2G017087	kn1	Zm01271345753	T/C	1	271345753	RNASeq	0.035	No Significant GWAS result
GRMZM2G017087	kn1	Zm01271345754	A/T	1	271345754	RNASeq	0.035	No Significant GWAS result
GRMZM2G017087	kn1	Zm01271345803	T/C	1	271345803	RNASeq	0.202	No Significant GWAS result
GRMZM2G017087	kn1	Zm01271345986	C/G	1	271345986	RNASeq	0.037	No Significant GWAS result
GRMZM2G017087	kn1	Zm01271346224	A/G	1	271346224	AmesDP	0.024	No Significant GWAS result
GRMZM2G017087	kn1	Zm01271346226	A/G	1	271346226	Both	0.019	No Significant GWAS result
GRMZM2G017087	kn1	Zm01271346350	C/G	1	271346350	RNASeq	0.016	No Significant GWAS result
GRMZM2G017087	kn1	Zm01271346362	A/G	1	271346362	RNASeq	0.011	No Significant GWAS result
GRMZM2G017087	kn1	Zm01271346409	T/C	1	271346409	RNASeq	0.011	No Significant GWAS result
GRMZM2G017087	kn1	Zm01271346468	T/G	1	271346468	RNASeq	0.034	No Significant GWAS result
GRMZM2G017087	kn1	Zm01271346869	A/G	1	271346869	AmesDP	0.016	No Significant GWAS result
GRMZM2G017087	kn1	Zm01271346882	A/G	1	271346882	AmesDP	0.014	No Significant GWAS result
GRMZM2G017087	kn1	Zm01271346907	C/G	1	271346907	AmesDP	0.014	No Significant GWAS result
GRMZM2G017087	kn1	Zm01271346922	T/G	1	271346922	AmesDP	0.016	No Significant GWAS result
GRMZM2G017087	kn1	Zm01271346953	A/T	1	271346953	AmesDP	0.016	No Significant GWAS result
GRMZM2G017087	kn1	Zm01271347176	A/G	1	271347176	Both	0.022	No Significant GWAS result
GRMZM2G017087	kn1	Zm01271347259	T/C	1	271347259	Both	0.016	No Significant GWAS result
GRMZM2G017087	kn1	Zm01271347538	T/C	1	271347538	AmesDP	0.011	No Significant GWAS result
GRMZM2G017087	kn1	Zm01271347539	A/G	1	271347539	AmesDP	0.011	No Significant GWAS result
GRMZM2G017087	kn1	Zm01271347581	C/G	1	271347581	RNASeq	0.022	No Significant GWAS result
GRMZM2G017087	kn1	Zm01271347605	T/C	1	271347605	RNASeq	0.022	No Significant GWAS result
GRMZM2G017087	kn1	Zm01271347611	C/G	1	271347611	RNASeq	0.022	No Significant GWAS result
GRMZM2G017087	kn1	Zm01271347686	A/C	1	271347686	Both	0.019	No Significant GWAS result
GRMZM2G017087	kn1	Zm01271347710	A/C	1	271347710	AmesDP	0.016	No Significant GWAS result
GRMZM2G017087	kn1	Zm01271347769	A/T	1	271347769	AmesDP	0.016	No Significant GWAS result
GRMZM2G017087	kn1	Zm01271347807	A/G	1	271347807	Both	0.019	No Significant GWAS result
GRMZM2G017087	kn1	Zm01271347816	T/C	1	271347816	Both	0.019	No Significant GWAS result
GRMZM2G017087	kn1	Zm01271347959	T/C	1	271347959	AmesDP	0.019	No Significant GWAS result
GRMZM2G017087	kn1	Zm01271348269	A/G	1	271348269	Both	0.011	No Significant GWAS result
GRMZM2G017087	kn1	Zm01271348272	T/C	1	271348272	Both	0.011	No Significant GWAS result
GRMZM2G017087	kn1	Zm01271348287	A/G	1	271348287	Both	0.011	No Significant GWAS result
GRMZM2G017087	kn1	Zm01271348290	A/G	1	271348290	Both	0.011	No Significant GWAS result
GRMZM2G017087	kn1	Zm01271348314	A/G	1	271348314	Both	0.016	No Significant GWAS result
GRMZM2G017087	kn1	Zm01271348336	A/C	1	271348336	Both	0.019	No Significant GWAS result
GRMZM2G017087	kn1	Zm01271348455	A/G	1	271348455	AmesDP	0.011	No Significant GWAS result
GRMZM2G017087	kn1	Zm01271348474	A/G	1	271348474	RNASeq	0.019	No Significant GWAS result
GRMZM2G017087	kn1	Zm01271348486	T/C	1	271348486	RNASeq	0.019	No Significant GWAS result
GRMZM2G028622	ZmWUS2	Zm10147059739	A/G	10	147059739	AmesDP	0.019	No Significant GWAS result
GRMZM2G028622	ZmWUS2	Zm10147059766	T/C	10	147059766	AmesDP	0.125	No Significant GWAS result
GRMZM2G028622	ZmWUS2	Zm10147059775	C/G	10	147059775	AmesDP	0.325	No Significant GWAS result
GRMZM2G028622	ZmWUS2	Zm10147059836	A/C	10	147059836	AmesDP	0.073	No Significant GWAS result
GRMZM2G028622	ZmWUS2	Zm10147059907	A/G	10	147059907	AmesDP	0.02	No Significant GWAS result
GRMZM2G028622	ZmWUS2	Zm10147059918	T/C	10	147059918	AmesDP	0.14	No Significant GWAS result
GRMZM2G028622	ZmWUS2	Zm10147060206	T/C	10	147060206	AmesDP	0.463	No Significant GWAS result
GRMZM2G028622	ZmWUS2	Zm10147061028	A/C	10	147061028	AmesDP	0.046	No Significant GWAS result
GRMZM2G047448	ZmWUS1	Zm02003387746	A/C	2	3387746	AmesDP	0.074	No Significant GWAS result
GRMZM2G047448	ZmWUS1	Zm02003387747	A/G	2	3387747	AmesDP	0.087	No Significant GWAS result
GRMZM2G047448	ZmWUS1	Zm02003387749	A/T	2	3387749	AmesDP	0.074	No Significant GWAS result
GRMZM2G047448	ZmWUS1	Zm02003387806	T/C	2	3387806	AmesDP	0.063	No Significant GWAS result
GRMZM2G047448	ZmWUS1	Zm02003387857	C/G	2	3387857	AmesDP	0.242	No Significant GWAS result
GRMZM2G047448	ZmWUS1	Zm02003388641	T/C	2	3388641	AmesDP	0.127	No Significant GWAS result
GRMZM2G047448	ZmWUS1	Zm02003388643	A/T	2	3388643	AmesDP	0.124	No Significant GWAS result
GRMZM2G047448	ZmWUS1	Zm02003388667	T/C	2	3388667	AmesDP	0.061	No Significant GWAS result
GRMZM2G047448	ZmWUS1	Zm02003388697	A/G	2	3388697	AmesDP	0.03	No Significant GWAS result
GRMZM2G047448	ZmWUS1	Zm02003389145	T/C	2	3389145	AmesDP	0.486	No Significant GWAS result
GRMZM2G035688	abph1	Zm02027482330	A/G	2	27482330	AmesDP	0.116	No Significant GWAS result
GRMZM2G035688	abph1	Zm02027482375	A/G	2	27482375	AmesDP	0.129	No Significant GWAS result
GRMZM2G035688	abph1	Zm02027482409	A/G	2	27482409	AmesDP	0.345	No Significant GWAS result
GRMZM2G035688	abph1	Zm02027482416	T/C	2	27482416	AmesDP	0.209	No Significant GWAS result
GRMZM2G035688	abph1	Zm02027482431	A/C	2	27482431	AmesDP	0.208	No Significant GWAS result
GRMZM2G035688	abph1	Zm02027482479	T/C	2	27482479	AmesDP	0.207	No Significant GWAS result
GRMZM2G035688	abph1	Zm02027482545	A/T	2	27482545	AmesDP	0.161	No Significant GWAS result
GRMZM2G035688	abph1	Zm02027482572	C/G	2	27482572	AmesDP	0.116	No Significant GWAS result
GRMZM2G035688	abph1	Zm02027482871	T/C	2	27482871	AmesDP	0.401	No Significant GWAS result
GRMZM2G035688	abph1	Zm02027482927	A/G	2	27482927	AmesDP	0.253	No Significant GWAS result
GRMZM2G035688	abph1	Zm02027482946	A/G	2	27482946	AmesDP	0.161	No Significant GWAS result
GRMZM2G035688	abph1	Zm02027483089	T/C	2	27483089	AmesDP	0.022	No Significant GWAS result
GRMZM2G025222	spi1	Zm03069965277	A/T	3	69965277	AmesDP	0.027	No Significant GWAS result
GRMZM2G025222	spi1	Zm03069965968	A/G	3	69965968	AmesDP	0.019	No Significant GWAS result
GRMZM2G397518	ba1	Zm03183084800	T/G	3	183084800	AmesDP	0.03	No Significant GWAS result
GRMZM2G074097	thi2_bkl1	Zm03218835414	A/T	3	218835414	RNASeq	0.361	No Significant GWAS result
GRMZM2G074097	thi2_bkl1	Zm03218835439	T/C	3	218835439	RNASeq	0.325	No Significant GWAS result
GRMZM2G074097	thi2_bkl1	Zm03218835481	A/G	3	218835481	Both	0.017	No Significant GWAS result
GRMZM2G074097	thi2_bkl1	Zm03218835495	C/G	3	218835495	RNASeq	0.013	No Significant GWAS result
GRMZM2G074097	thi2_bkl1	Zm03218835501	T/C	3	218835501	Both	0.014	No Significant GWAS result
GRMZM2G074097	thi2_bkl1	Zm03218835519	A/T	3	218835519	RNASeq	0.301	No Significant GWAS result
GRMZM2G074097	thi2_bkl1	Zm03218835520	T/G	3	218835520	Both	0.078	No Significant GWAS result
GRMZM2G074097	thi2_bkl1	Zm03218835523	T/C	3	218835523	RNASeq	0.384	No Significant GWAS result
GRMZM2G074097	thi2_bkl1	Zm03218835527	T/G	3	218835527	RNASeq	0.301	No Significant GWAS result
GRMZM2G074097	thi2_bkl1	Zm03218835528	C/G	3	218835528	RNASeq	0.3	No Significant GWAS result
GRMZM2G074097	thi2_bkl1	Zm03218835540	A/G	3	218835540	RNASeq	0.082	No Significant GWAS result
GRMZM2G074097	thi2_bkl1	Zm03218835611	A/G	3	218835611	Both	0.3	No Significant GWAS result
GRMZM2G074097	thi2_bkl1	Zm03218835618	A/C	3	218835618	AmesDP	0.085	No Significant GWAS result
GRMZM2G074097	thi2_bkl1	Zm03218835619	A/G	3	218835619	AmesDP	0.085	No Significant GWAS result
GRMZM2G074097	thi2_bkl1	Zm03218835621	T/C	3	218835621	Both	0.08	No Significant GWAS result
GRMZM2G074097	thi2_bkl1	Zm03218835629	A/G	3	218835629	Both	0.014	No Significant GWAS result
GRMZM2G074097	thi2_bkl1	Zm03218835652	C/G	3	218835652	RNASeq	0.011	No Significant GWAS result
GRMZM2G074097	thi2_bkl1	Zm03218835661	A/G	3	218835661	Both	0.042	No Significant GWAS result
GRMZM2G074097	thi2_bkl1	Zm03218835663	T/C	3	218835663	Both	0.077	No Significant GWAS result
GRMZM2G074097	thi2_bkl1	Zm03218835669	A/G	3	218835669	RNASeq	0.242	No Significant GWAS result
GRMZM2G074097	thi2_bkl1	Zm03218835686	A/G	3	218835686	RNASeq	0.214	No Significant GWAS result
GRMZM2G074097	thi2_bkl1	Zm03218835769	T/G	3	218835769	Both	0.476	No Significant GWAS result
GRMZM2G074097	thi2_bkl1	Zm03218835893	T/C	3	218835893	RNASeq	0.344	No Significant GWAS result
GRMZM2G074097	thi2_bkl1	Zm03218835907	A/G	3	218835907	Both	0.495	No Significant GWAS result
GRMZM2G074097	thi2_bkl1	Zm03218835912	T/C	3	218835912	Both	0.244	No Significant GWAS result
GRMZM2G074097	thi2_bkl1	Zm03218835933	A/G	3	218835933	AmesDP	0.343	No Significant GWAS result
GRMZM2G074097	thi2_bkl1	Zm03218835935	A/G	3	218835935	Both	0.321	No Significant GWAS result
GRMZM2G074097	thi2_bkl1	Zm03218835960	A/G	3	218835960	AmesDP	0.33	No Significant GWAS result
GRMZM2G074097	thi2_bkl1	Zm03218835966	T/C	3	218835966	RNASeq	0.18	No Significant GWAS result
GRMZM2G074097	thi2_bkl1	Zm03218835974	C/G	3	218835974	RNASeq	0.149	No Significant GWAS result
GRMZM2G074097	thi2_bkl1	Zm03218836004	C/G	3	218836004	RNASeq	0.179	No Significant GWAS result
GRMZM2G074097	thi2_bkl1	Zm03218836043	T/G	3	218836043	RNASeq	0.172	No Significant GWAS result
GRMZM2G074097	thi2_bkl1	Zm03218836112	C/G	3	218836112	RNASeq	0.063	No Significant GWAS result
GRMZM2G074097	thi2_bkl1	Zm03218836152	T/C	3	218836152	RNASeq	0.13	No Significant GWAS result
GRMZM2G074097	thi2_bkl1	Zm03218836244	C/G	3	218836244	RNASeq	0.153	No Significant GWAS result
GRMZM2G074097	thi2_bkl1	Zm03218836388	C/G	3	218836388	RNASeq	0.027	No Significant GWAS result
GRMZM2G074097	thi2_bkl1	Zm03218836400	C/G	3	218836400	RNASeq	0.014	No Significant GWAS result
GRMZM2G074097	thi2_bkl1	Zm03218836461	C/G	3	218836461	RNASeq	0.043	No Significant GWAS result
GRMZM2G074097	thi2_bkl1	Zm03218836577	C/G	3	218836577	RNASeq	0.268	No Significant GWAS result
GRMZM2G074097	thi2_bkl1	Zm03218836588	A/T	3	218836588	RNASeq	0.282	No Significant GWAS result
GRMZM2G074097	thi2_bkl1	Zm03218836764	T/G	3	218836764	RNASeq	0.298	No Significant GWAS result
GRMZM2G074097	thi2_bkl1	Zm03218836772	T/G	3	218836772	RNASeq	0.011	No Significant GWAS result
GRMZM2G074097	thi2_bkl1	Zm03218836784	C/G	3	218836784	RNASeq	0.011	No Significant GWAS result
GRMZM2G074097	thi2_bkl1	Zm03218836875	C/G	3	218836875	RNASeq	0.049	No Significant GWAS result
GRMZM2G074097	thi2_bkl1	Zm03218836883	C/G	3	218836883	RNASeq	0.255	No Significant GWAS result
GRMZM2G074097	thi2_bkl1	Zm03218836904	A/G	3	218836904	RNASeq	0.207	No Significant GWAS result
GRMZM2G074097	thi2_bkl1	Zm03218837003	C/G	3	218837003	Both	0.06	No Significant GWAS result
GRMZM2G074097	thi2_bkl1	Zm03218837010	T/G	3	218837010	Both	0.027	No Significant GWAS result
GRMZM2G074097	thi2_bkl1	Zm03218837012	C/G	3	218837012	RNASeq	0.309	No Significant GWAS result
GRMZM2G074097	thi2_bkl1	Zm03218837013	C/G	3	218837013	RNASeq	0.317	No Significant GWAS result
GRMZM2G104925	fea2	Zm04133662600	T/C	4	133662600	RNASeq	0.355	No Significant GWAS result
GRMZM2G104925	fea2	Zm04133662687	C/G	4	133662687	RNASeq	0.035	No Significant GWAS result
GRMZM2G104925	fea2	Zm04133662781	A/G	4	133662781	RNASeq	0.212	No Significant GWAS result
GRMZM2G104925	fea2	Zm04133662877	A/T	4	133662877	RNASeq	0.046	No Significant GWAS result
GRMZM2G104925	fea2	Zm04133662950	A/T	4	133662950	RNASeq	0.046	No Significant GWAS result
GRMZM2G104925	fea2	Zm04133663063	T/C	4	133663063	RNASeq	0.258	No Significant GWAS result
GRMZM2G104925	fea2	Zm04133663191	T/C	4	133663191	RNASeq	0.147	No Significant GWAS result
GRMZM2G104925	fea2	Zm04133663223	A/G	4	133663223	RNASeq	0.133	No Significant GWAS result
GRMZM2G104925	fea2	Zm04133663400	A/C	4	133663400	RNASeq	0.014	No Significant GWAS result
GRMZM2G104925	fea2	Zm04133663416	T/C	4	133663416	RNASeq	0.068	No Significant GWAS result
GRMZM2G104925	fea2	Zm04133663515	C/G	4	133663515	RNASeq	0.044	No Significant GWAS result
GRMZM2G104925	fea2	Zm04133663533	T/C	4	133663533	RNASeq	0.341	No Significant GWAS result
GRMZM2G104925	fea2	Zm04133663613	C/G	4	133663613	RNASeq	0.339	No Significant GWAS result
GRMZM2G104925	fea2	Zm04133663688	A/T	4	133663688	RNASeq	0.041	No Significant GWAS result
GRMZM2G104925	fea2	Zm04133663860	T/C	4	133663860	RNASeq	0.336	No Significant GWAS result
GRMZM2G104925	fea2	Zm04133664252	T/C	4	133664252	RNASeq	0.281	No Significant GWAS result
GRMZM2G104925	fea2	Zm04133664667	C/G	4	133664667	RNASeq	0.078	No Significant GWAS result
GRMZM2G104925	fea2	Zm04133664670	A/G	4	133664670	RNASeq	0.335	No Significant GWAS result
GRMZM2G104925	fea2	Zm04133664766	A/C	4	133664766	RNASeq	0.257	No Significant GWAS result
GRMZM2G104925	fea2	Zm04133664897	A/G	4	133664897	RNASeq	0.012	No Significant GWAS result
GRMZM2G104925	fea2	Zm04133664938	T/C	4	133664938	RNASeq	0.149	No Significant GWAS result
GRMZM2G104925	fea2	Zm04133664944	T/C	4	133664944	RNASeq	0.192	No Significant GWAS result
GRMZM2G104925	fea2	Zm04133664988	A/G	4	133664988	RNASeq	0.015	No Significant GWAS result
GRMZM2G300133	td1	Zm05061670681	T/G	5	61670681	RNASeq	0.432	No Significant GWAS result
GRMZM2G300133	td1	Zm05061670690	A/C	5	61670690	RNASeq	0.416	No Significant GWAS result
GRMZM2G300133	td1	Zm05061670693	A/C	5	61670693	RNASeq	0.034	No Significant GWAS result
GRMZM2G300133	td1	Zm05061670702	C/G	5	61670702	RNASeq	0.13	No Significant GWAS result
GRMZM2G300133	td1	Zm05061670703	T/C	5	61670703	RNASeq	0.137	No Significant GWAS result
GRMZM2G300133	td1	Zm05061670717	C/G	5	61670717	RNASeq	0.272	No Significant GWAS result
GRMZM2G300133	td1	Zm05061670726	A/G	5	61670726	RNASeq	0.491	No Significant GWAS result
GRMZM2G300133	td1	Zm05061670750	A/G	5	61670750	RNASeq	0.306	No Significant GWAS result
GRMZM2G300133	td1	Zm05061670761	A/G	5	61670761	RNASeq	0.031	No Significant GWAS result
GRMZM2G300133	td1	Zm05061670792	C/G	5	61670792	RNASeq	0.069	No Significant GWAS result
GRMZM2G300133	td1	Zm05061670820	T/C	5	61670820	RNASeq	0.153	No Significant GWAS result
GRMZM2G300133	td1	Zm05061670875	T/C	5	61670875	RNASeq	0.192	No Significant GWAS result
GRMZM2G300133	td1	Zm05061671121	C/G	5	61671121	RNASeq	0.037	No Significant GWAS result
GRMZM2G300133	td1	Zm05061671136	T/C	5	61671136	RNASeq	0.314	No Significant GWAS result
GRMZM2G300133	td1	Zm05061671142	T/C	5	61671142	RNASeq	0.037	No Significant GWAS result
GRMZM2G300133	td1	Zm05061671289	T/C	5	61671289	RNASeq	0.014	No Significant GWAS result
GRMZM2G300133	td1	Zm05061671317	T/C	5	61671317	RNASeq	0.134	No Significant GWAS result
GRMZM2G300133	td1	Zm05061671454	C/G	5	61671454	Both	0.092	No Significant GWAS result
GRMZM2G300133	td1	Zm05061671487	T/C	5	61671487	Both	0.085	No Significant GWAS result
GRMZM2G300133	td1	Zm05061671550	T/C	5	61671550	RNASeq	0.279	No Significant GWAS result
GRMZM2G300133	td1	Zm05061671562	T/C	5	61671562	RNASeq	0.281	No Significant GWAS result
GRMZM2G300133	td1	Zm05061671563	A/C	5	61671563	RNASeq	0.281	No Significant GWAS result
GRMZM2G300133	td1	Zm05061671564	C/G	5	61671564	RNASeq	0.088	No Significant GWAS result
GRMZM2G300133	td1	Zm05061671586	T/C	5	61671586	RNASeq	0.277	No Significant GWAS result
GRMZM2G300133	td1	Zm05061671589	T/C	5	61671589	RNASeq	0.275	No Significant GWAS result
GRMZM2G300133	td1	Zm05061671652	T/C	5	61671652	Both	0.09	No Significant GWAS result
GRMZM2G300133	td1	Zm05061671700	T/C	5	61671700	Both	0.281	No Significant GWAS result
GRMZM2G300133	td1	Zm05061671706	C/G	5	61671706	Both	0.102	No Significant GWAS result
GRMZM2G300133	td1	Zm05061671766	C/G	5	61671766	RNASeq	0.019	No Significant GWAS result
GRMZM2G300133	td1	Zm05061671774	A/G	5	61671774	Both	0.03	No Significant GWAS result
GRMZM2G300133	td1	Zm05061671814	T/C	5	61671814	Both	0.016	No Significant GWAS result
GRMZM2G300133	td1	Zm05061671817	A/C	5	61671817	Both	0.025	No Significant GWAS result
GRMZM2G300133	td1	Zm05061671871	T/C	5	61671871	RNASeq	0.15	No Significant GWAS result
GRMZM2G300133	td1	Zm05061671982	T/C	5	61671982	RNASeq	0.365	No Significant GWAS result
GRMZM2G300133	td1	Zm05061672027	T/C	5	61672027	RNASeq	0.171	No Significant GWAS result
GRMZM2G300133	td1	Zm05061672030	T/C	5	61672030	RNASeq	0.169	No Significant GWAS result
GRMZM2G300133	td1	Zm05061672051	T/C	5	61672051	RNASeq	0.262	No Significant GWAS result
GRMZM2G300133	td1	Zm05061672102	T/C	5	61672102	Both	0.113	No Significant GWAS result
GRMZM2G300133	td1	Zm05061672111	A/C	5	61672111	RNASeq	0.019	No Significant GWAS result
GRMZM2G300133	td1	Zm05061672114	T/C	5	61672114	RNASeq	0.262	No Significant GWAS result
GRMZM2G300133	td1	Zm05061672126	T/C	5	61672126	Both	0.405	No Significant GWAS result
GRMZM2G300133	td1	Zm05061672156	C/G	5	61672156	Both	0.137	No Significant GWAS result
GRMZM2G300133	td1	Zm05061672180	T/C	5	61672180	Both	0.033	No Significant GWAS result
GRMZM2G300133	td1	Zm05061672192	C/G	5	61672192	Both	0.164	No Significant GWAS result
GRMZM2G300133	td1	Zm05061672319	A/T	5	61672319	Both	0.376	No Significant GWAS result
GRMZM2G300133	td1	Zm05061672407	T/C	5	61672407	Both	0.374	No Significant GWAS result
GRMZM2G300133	td1	Zm05061672441	T/C	5	61672441	Both	0.044	No Significant GWAS result
GRMZM2G300133	td1	Zm05061672489	T/G	5	61672489	Both	0.373	No Significant GWAS result
GRMZM2G300133	td1	Zm05061672550	A/G	5	61672550	Both	0.377	No Significant GWAS result
GRMZM2G300133	td1	Zm05061672552	A/C	5	61672552	Both	0.027	No Significant GWAS result
GRMZM2G300133	td1	Zm05061672558	C/G	5	61672558	Both	0.412	No Significant GWAS result
GRMZM2G300133	td1	Zm05061672564	A/G	5	61672564	Both	0.038	No Significant GWAS result
GRMZM2G300133	td1	Zm05061672618	T/C	5	61672618	RNASeq	0.268	No Significant GWAS result
GRMZM2G300133	td1	Zm05061672692	A/G	5	61672692	RNASeq	0.038	No Significant GWAS result
GRMZM2G300133	td1	Zm05061672798	C/G	5	61672798	RNASeq	0.439	No Significant GWAS result
GRMZM2G300133	td1	Zm05061672822	C/G	5	61672822	RNASeq	0.305	No Significant GWAS result
GRMZM2G300133	td1	Zm05061672870	T/C	5	61672870	RNASeq	0.135	No Significant GWAS result
GRMZM2G300133	td1	Zm05061673047	T/C	5	61673047	RNASeq	0.138	No Significant GWAS result
GRMZM2G300133	td1	Zm05061673071	T/C	5	61673071	RNASeq	0.319	No Significant GWAS result
GRMZM2G300133	td1	Zm05061673131	T/C	5	61673131	RNASeq	0.134	No Significant GWAS result
GRMZM2G300133	td1	Zm05061673182	C/G	5	61673182	RNASeq	0.15	No Significant GWAS result
GRMZM2G300133	td1	Zm05061673218	T/C	5	61673218	RNASeq	0.15	No Significant GWAS result
GRMZM2G300133	td1	Zm05061673263	A/C	5	61673263	RNASeq	0.15	No Significant GWAS result
GRMZM2G300133	td1	Zm05061673368	A/T	5	61673368	AmesDP	0.368	No Significant GWAS result
GRMZM2G300133	td1	Zm05061673529	T/G	5	61673529	Both	0.382	No Significant GWAS result
GRMZM2G300133	td1	Zm05061673579	T/C	5	61673579	RNASeq	0.016	No Significant GWAS result
GRMZM2G300133	td1	Zm05061673586	A/G	5	61673586	Both	0.019	No Significant GWAS result
GRMZM2G300133	td1	Zm05061673658	C/G	5	61673658	RNASeq	0.016	No Significant GWAS result
GRMZM2G300133	td1	Zm05061673672	C/G	5	61673672	RNASeq	0.114	No Significant GWAS result
GRMZM2G300133	td1	Zm05061673683	A/G	5	61673683	RNASeq	0.333	No Significant GWAS result
GRMZM2G300133	td1	Zm05061673707	T/G	5	61673707	RNASeq	0.148	No Significant GWAS result
GRMZM2G300133	td1	Zm05061673729	A/G	5	61673729	RNASeq	0.016	No Significant GWAS result
GRMZM2G300133	td1	Zm05061673742	A/T	5	61673742	RNASeq	0.016	No Significant GWAS result
GRMZM2G300133	td1	Zm05061673769	A/G	5	61673769	RNASeq	0.466	No Significant GWAS result
GRMZM2G300133	td1	Zm05061673818	A/G	5	61673818	RNASeq	0.148	No Significant GWAS result
GRMZM2G300133	td1	Zm05061673840	A/G	5	61673840	RNASeq	0.057	No Significant GWAS result
GRMZM2G300133	td1	Zm05061673894	C/G	5	61673894	RNASeq	0.144	No Significant GWAS result
GRMZM2G300133	td1	Zm05061673895	T/G	5	61673895	RNASeq	0.143	No Significant GWAS result
GRMZM2G300133	td1	Zm05061673918	A/G	5	61673918	RNASeq	0.129	No Significant GWAS result
GRMZM2G300133	td1	Zm05061673926	T/C	5	61673926	RNASeq	0.105	No Significant GWAS result
GRMZM2G300133	td1	Zm05061673927	A/G	5	61673927	RNASeq	0.5	No Significant GWAS result
GRMZM2G020187	rgd1_lbl1	Zm06017165381	A/G	6	17165381	RNASeq	0.027	No Significant GWAS result
GRMZM2G020187	rgd1_lbl1	Zm06017165398	A/T	6	17165398	RNASeq	0.031	No Significant GWAS result
GRMZM2G020187	rgd1_lbl1	Zm06017165407	A/G	6	17165407	RNASeq	0.022	No Significant GWAS result
GRMZM2G020187	rgd1_lbl1	Zm06017165494	T/G	6	17165494	RNASeq	0.456	No Significant GWAS result
GRMZM2G020187	rgd1_lbl1	Zm06017165500	A/G	6	17165500	RNASeq	0.376	No Significant GWAS result
GRMZM2G020187	rgd1_lbl1	Zm06017166307	T/C	6	17166307	AmesDP	0.286	No Significant GWAS result
GRMZM2G020187	rgd1_lbl1	Zm06017166653	A/G	6	17166653	RNASeq	0.316	No Significant GWAS result
GRMZM2G020187	rgd1_lbl1	Zm06017166842	T/G	6	17166842	RNASeq	0.071	No Significant GWAS result
GRMZM2G020187	rgd1_lbl1	Zm06017166873	T/C	6	17166873	RNASeq	0.068	No Significant GWAS result
GRMZM2G020187	rgd1_lbl1	Zm06017166903	A/G	6	17166903	RNASeq	0.063	No Significant GWAS result
GRMZM2G020187	rgd1_lbl1	Zm06017167999	A/G	6	17167999	RNASeq	0.011	No Significant GWAS result
GRMZM2G020187	rgd1_lbl1	Zm06017168070	A/G	6	17168070	RNASeq	0.071	No Significant GWAS result
GRMZM2G020187	rgd1_lbl1	Zm06017170481	C/G	6	17170481	RNASeq	0.099	No Significant GWAS result
GRMZM2G020187	rgd1_lbl1	Zm06017170677	T/C	6	17170677	RNASeq	0.048	No Significant GWAS result
GRMZM2G020187	rgd1_lbl1	Zm06017170781	T/C	6	17170781	RNASeq	0.049	No Significant GWAS result
GRMZM2G020187	rgd1_lbl1	Zm06017170824	A/C	6	17170824	RNASeq	0.027	No Significant GWAS result
GRMZM2G020187	rgd1_lbl1	Zm06017170826	T/C	6	17170826	RNASeq	0.069	No Significant GWAS result
GRMZM2G020187	rgd1_lbl1	Zm06017171005	A/T	6	17171005	RNASeq	0.024	No Significant GWAS result
GRMZM2G020187	rgd1_lbl1	Zm06017171485	A/G	6	17171485	RNASeq	0.088	No Significant GWAS result
GRMZM2G020187	rgd1_lbl1	Zm06017171616	C/G	6	17171616	RNASeq	0.066	No Significant GWAS result
GRMZM2G020187	rgd1_lbl1	Zm06017171694	A/G	6	17171694	RNASeq	0.014	No Significant GWAS result
GRMZM2G020187	rgd1_lbl1	Zm06017171703	A/T	6	17171703	RNASeq	0.014	No Significant GWAS result
GRMZM2G020187	rgd1_lbl1	Zm06017171737	A/G	6	17171737	RNASeq	0.071	No Significant GWAS result
GRMZM2G133331	fea4	Zm06116751869	C/G	6	116751869	RNASeq	0.047	No Significant GWAS result
GRMZM2G133331	fea4	Zm06116751871	C/G	6	116751871	RNASeq	0.134	No Significant GWAS result
GRMZM2G133331	fea4	Zm06116751872	C/G	6	116751872	RNASeq	0.137	No Significant GWAS result
GRMZM2G133331	fea4	Zm06116751873	A/G	6	116751873	RNASeq	0.134	No Significant GWAS result
GRMZM2G133331	fea4	Zm06116751880	C/G	6	116751880	RNASeq	0.039	No Significant GWAS result
GRMZM2G133331	fea4	Zm06116751915	C/G	6	116751915	RNASeq	0.125	No Significant GWAS result
GRMZM2G133331	fea4	Zm06116751939	T/C	6	116751939	RNASeq	0.013	No Significant GWAS result
GRMZM2G133331	fea4	Zm06116752031	C/G	6	116752031	RNASeq	0.2	No Significant GWAS result
GRMZM2G133331	fea4	Zm06116752049	C/G	6	116752049	RNASeq	0.091	No Significant GWAS result
GRMZM2G133331	fea4	Zm06116752054	A/C	6	116752054	RNASeq	0.109	No Significant GWAS result
GRMZM2G133331	fea4	Zm06116752057	A/C	6	116752057	RNASeq	0.079	No Significant GWAS result
GRMZM2G133331	fea4	Zm06116752058	A/G	6	116752058	RNASeq	0.081	No Significant GWAS result
GRMZM2G133331	fea4	Zm06116752060	A/T	6	116752060	RNASeq	0.084	No Significant GWAS result
GRMZM2G133331	fea4	Zm06116752073	C/G	6	116752073	RNASeq	0.068	No Significant GWAS result
GRMZM2G133331	fea4	Zm06116752183	A/G	6	116752183	Both	0.024	No Significant GWAS result
GRMZM2G133331	fea4	Zm06116752298	C/G	6	116752298	RNASeq	0.027	No Significant GWAS result
GRMZM2G133331	fea4	Zm06116752300	T/C	6	116752300	RNASeq	0.028	No Significant GWAS result
GRMZM2G133331	fea4	Zm06116752442	C/G	6	116752442	Both	0.016	No Significant GWAS result
GRMZM2G133331	fea4	Zm06116752550	C/G	6	116752550	Both	0.014	No Significant GWAS result
GRMZM2G133331	fea4	Zm06116752721	A/G	6	116752721	RNASeq	0.257	No Significant GWAS result
GRMZM2G133331	fea4	Zm06116752772	T/G	6	116752772	RNASeq	0.11	No Significant GWAS result
GRMZM2G133331	fea4	Zm06116752782	T/C	6	116752782	RNASeq	0.033	No Significant GWAS result
GRMZM2G133331	fea4	Zm06116752804	A/G	6	116752804	RNASeq	0.034	No Significant GWAS result
GRMZM2G133331	fea4	Zm06116752808	A/G	6	116752808	RNASeq	0.011	No Significant GWAS result
GRMZM2G133331	fea4	Zm06116752812	A/C	6	116752812	RNASeq	0.034	No Significant GWAS result
GRMZM2G133331	fea4	Zm06116752919	T/C	6	116752919	AmesDP	0.017	No Significant GWAS result
GRMZM2G133331	fea4	Zm06116752943	C/G	6	116752943	AmesDP	0.082	No Significant GWAS result
GRMZM2G133331	fea4	Zm06116752995	A/G	6	116752995	RNASeq	0.041	No Significant GWAS result
GRMZM2G133331	fea4	Zm06116753411	C/G	6	116753411	RNASeq	0.114	No Significant GWAS result
GRMZM2G133331	fea4	Zm06116753413	A/G	6	116753413	RNASeq	0.019	No Significant GWAS result
GRMZM2G133331	fea4	Zm06116753414	A/C	6	116753414	RNASeq	0.019	No Significant GWAS result
GRMZM2G133331	fea4	Zm06116753437	A/T	6	116753437	RNASeq	0.076	No Significant GWAS result
GRMZM2G133331	fea4	Zm06116753442	T/C	6	116753442	RNASeq	0.014	No Significant GWAS result
GRMZM2G133331	fea4	Zm06116753620	C/G	6	116753620	RNASeq	0.016	No Significant GWAS result
GRMZM2G133331	fea4	Zm06116753629	T/C	6	116753629	RNASeq	0.016	No Significant GWAS result
GRMZM2G133331	fea4	Zm06116753653	A/G	6	116753653	RNASeq	0.011	No Significant GWAS result
GRMZM2G133331	fea4	Zm06116753662	A/G	6	116753662	RNASeq	0.011	No Significant GWAS result
GRMZM2G133331	fea4	Zm06116753697	A/C	6	116753697	RNASeq	0.019	No Significant GWAS result
GRMZM2G133331	fea4	Zm06116754042	T/G	6	116754042	RNASeq	0.018	No Significant GWAS result
GRMZM2G133331	fea4	Zm06116754053	A/G	6	116754053	RNASeq	0.047	No Significant GWAS result
GRMZM2G133331	fea4	Zm06116754062	C/G	6	116754062	RNASeq	0.04	No Significant GWAS result
GRMZM2G133331	fea4	Zm06116754112	C/G	6	116754112	RNASeq	0.139	No Significant GWAS result
GRMZM2G133331	fea4	Zm06116754412	T/C	6	116754412	RNASeq	0.028	No Significant GWAS result
GRMZM2G133331	fea4	Zm06116754491	T/G	6	116754491	RNASeq	0.015	No Significant GWAS result
GRMZM2G133331	fea4	Zm06116754512	A/T	6	116754512	RNASeq	0.425	No Significant GWAS result
GRMZM2G133331	fea4	Zm06116754543	C/G	6	116754543	RNASeq	0.494	No Significant GWAS result
GRMZM2G133331	fea4	Zm06116754548	A/G	6	116754548	RNASeq	0.45	No Significant GWAS result
GRMZM2G133331	fea4	Zm06116754554	A/C	6	116754554	RNASeq	0.41	No Significant GWAS result
GRMZM2G028041	rough sheath1	Zm07003664819	T/C	7	3664819	RNASeq	0.113	No Significant GWAS result
GRMZM2G028041	rough sheath1	Zm07003664839	C/G	7	3664839	RNASeq	0.096	No Significant GWAS result
GRMZM2G028041	rough sheath1	Zm07003664876	A/G	7	3664876	RNASeq	0.234	No Significant GWAS result
GRMZM2G028041	rough sheath1	Zm07003664880	C/G	7	3664880	RNASeq	0.101	No Significant GWAS result
GRMZM2G028041	rough sheath1	Zm07003664934	T/G	7	3664934	RNASeq	0.126	No Significant GWAS result
GRMZM2G028041	rough sheath1	Zm07003664955	T/C	7	3664955	RNASeq	0.362	No Significant GWAS result
GRMZM2G028041	rough sheath1	Zm07003664961	T/C	7	3664961	RNASeq	0.123	No Significant GWAS result
GRMZM2G028041	rough sheath1	Zm07003664991	T/G	7	3664991	RNASeq	0.359	No Significant GWAS result
GRMZM2G028041	rough sheath1	Zm07003665050	T/C	7	3665050	RNASeq	0.397	No Significant GWAS result
GRMZM2G028041	rough sheath1	Zm07003665098	C/G	7	3665098	RNASeq	0.407	No Significant GWAS result
GRMZM2G028041	rough sheath1	Zm07003665104	T/G	7	3665104	RNASeq	0.427	No Significant GWAS result
GRMZM2G028041	rough sheath1	Zm07003665147	A/C	7	3665147	Both	0.016	No Significant GWAS result
GRMZM2G028041	rough sheath1	Zm07003665176	T/C	7	3665176	Both	0.434	No Significant GWAS result
GRMZM2G028041	rough sheath1	Zm07003665192	A/G	7	3665192	RNASeq	0.377	No Significant GWAS result
GRMZM2G028041	rough sheath1	Zm07003665230	C/G	7	3665230	RNASeq	0.278	No Significant GWAS result
GRMZM2G028041	rough sheath1	Zm07003665242	C/G	7	3665242	RNASeq	0.079	No Significant GWAS result
GRMZM2G028041	rough sheath1	Zm07003665272	A/G	7	3665272	RNASeq	0.079	No Significant GWAS result
GRMZM2G028041	rough sheath1	Zm07003665361	A/T	7	3665361	RNASeq	0.101	No Significant GWAS result
GRMZM2G028041	rough sheath1	Zm07003665375	A/C	7	3665375	RNASeq	0.106	No Significant GWAS result
GRMZM2G028041	rough sheath1	Zm07003665388	T/G	7	3665388	RNASeq	0.498	No Significant GWAS result
GRMZM2G028041	rough sheath1	Zm07003665393	C/G	7	3665393	RNASeq	0.193	No Significant GWAS result
GRMZM2G028041	rough sheath1	Zm07003665397	T/G	7	3665397	RNASeq	0.122	No Significant GWAS result
GRMZM2G028041	rough sheath1	Zm07003665427	A/C	7	3665427	RNASeq	0.323	No Significant GWAS result
GRMZM2G028041	rough sheath1	Zm07003665443	T/C	7	3665443	RNASeq	0.022	No Significant GWAS result
GRMZM2G028041	rough sheath1	Zm07003665474	T/C	7	3665474	RNASeq	0.015	No Significant GWAS result
GRMZM2G028041	rough sheath1	Zm07003665480	A/C	7	3665480	RNASeq	0.013	No Significant GWAS result
GRMZM2G028041	rough sheath1	Zm07003665492	T/C	7	3665492	RNASeq	0.024	No Significant GWAS result
GRMZM2G028041	rough sheath1	Zm07003665500	A/G	7	3665500	RNASeq	0.187	No Significant GWAS result
GRMZM2G028041	rough sheath1	Zm07003665509	A/G	7	3665509	RNASeq	0.213	No Significant GWAS result
GRMZM2G028041	rough sheath1	Zm07003665516	C/G	7	3665516	RNASeq	0.455	No Significant GWAS result
GRMZM2G028041	rough sheath1	Zm07003665519	A/G	7	3665519	RNASeq	0.399	No Significant GWAS result
GRMZM2G028041	rough sheath1	Zm07003665521	T/C	7	3665521	RNASeq	0.373	No Significant GWAS result
GRMZM2G028041	rough sheath1	Zm07003665522	A/G	7	3665522	RNASeq	0.372	No Significant GWAS result
GRMZM2G028041	rough sheath1	Zm07003665791	T/G	7	3665791	RNASeq	0.011	No Significant GWAS result
GRMZM2G028041	rough sheath1	Zm07003665827	C/G	7	3665827	RNASeq	0.06	No Significant GWAS result
GRMZM2G028041	rough sheath1	Zm07003665891	T/G	7	3665891	RNASeq	0.478	No Significant GWAS result
GRMZM2G028041	rough sheath1	Zm07003665914	A/C	7	3665914	RNASeq	0.479	No Significant GWAS result
GRMZM2G028041	rough sheath1	Zm07003665969	T/C	7	3665969	AmesDP	0.014	No Significant GWAS result
GRMZM2G028041	rough sheath1	Zm07003666008	A/G	7	3666008	RNASeq	0.04	No Significant GWAS result
GRMZM2G028041	rough sheath1	Zm07003666042	T/G	7	3666042	RNASeq	0.217	No Significant GWAS result
GRMZM2G028041	rough sheath1	Zm07003666047	A/C	7	3666047	RNASeq	0.091	No Significant GWAS result
GRMZM2G028041	rough sheath1	Zm07003666075	T/C	7	3666075	RNASeq	0.012	No Significant GWAS result
GRMZM2G028041	rough sheath1	Zm07003666225	A/G	7	3666225	RNASeq	0.017	No Significant GWAS result
GRMZM2G028041	rough sheath1	Zm07003666272	C/G	7	3666272	RNASeq	0.036	No Significant GWAS result
GRMZM2G028041	rough sheath1	Zm07003666371	A/C	7	3666371	RNASeq	0.171	No Significant GWAS result
GRMZM2G028041	rough sheath1	Zm07003666386	A/G	7	3666386	RNASeq	0.175	No Significant GWAS result
GRMZM2G028041	rough sheath1	Zm07003666479	T/C	7	3666479	RNASeq	0.335	No Significant GWAS result
GRMZM2G028041	rough sheath1	Zm07003666484	T/G	7	3666484	RNASeq	0.077	No Significant GWAS result
GRMZM2G028041	rough sheath1	Zm07003666494	A/G	7	3666494	RNASeq	0.468	No Significant GWAS result
GRMZM2G028041	rough sheath1	Zm07003666544	T/C	7	3666544	RNASeq	0.02	No Significant GWAS result
GRMZM2G028041	rough sheath1	Zm07003666548	T/C	7	3666548	RNASeq	0.188	No Significant GWAS result
GRMZM2G028041	rough sheath1	Zm07003666549	T/G	7	3666549	RNASeq	0.183	No Significant GWAS result
GRMZM2G028041	rough sheath1	Zm07003666580	T/C	7	3666580	RNASeq	0.444	No Significant GWAS result
GRMZM2G028041	rough sheath1	Zm07003666673	A/C	7	3666673	RNASeq	0.397	No Significant GWAS result
GRMZM2G028041	rough sheath1	Zm07003666689	T/C	7	3666689	RNASeq	0.227	No Significant GWAS result
GRMZM2G028041	rough sheath1	Zm07003666848	T/C	7	3666848	Both	0.151	No Significant GWAS result
GRMZM2G028041	rough sheath1	Zm07003666884	A/T	7	3666884	AmesDP	0.011	No Significant GWAS result
GRMZM2G028041	rough sheath1	Zm07003666886	A/T	7	3666886	RNASeq	0.018	No Significant GWAS result
GRMZM2G028041	rough sheath1	Zm07003666888	A/T	7	3666888	RNASeq	0.058	No Significant GWAS result
GRMZM2G028041	rough sheath1	Zm07003666898	A/G	7	3666898	RNASeq	0.089	No Significant GWAS result
GRMZM2G028041	rough sheath1	Zm07003666921	T/G	7	3666921	Both	0.044	No Significant GWAS result
GRMZM2G028041	rough sheath1	Zm07003666944	T/G	7	3666944	RNASeq	0.359	No Significant GWAS result
GRMZM2G028041	rough sheath1	Zm07003666976	A/G	7	3666976	RNASeq	0.089	No Significant GWAS result
GRMZM2G028041	rough sheath1	Zm07003667017	A/G	7	3667017	AmesDP	0.187	No Significant GWAS result
GRMZM2G028041	rough sheath1	Zm07003667027	T/C	7	3667027	RNASeq	0.067	No Significant GWAS result
GRMZM2G028041	rough sheath1	Zm07003667110	A/G	7	3667110	RNASeq	0.023	No Significant GWAS result
GRMZM2G028041	rough sheath1	Zm07003667148	T/C	7	3667148	Both	0.267	No Significant GWAS result
GRMZM2G028041	rough sheath1	Zm07003667215	A/G	7	3667215	RNASeq	0.16	No Significant GWAS result
GRMZM2G028041	rough sheath1	Zm07003667228	A/T	7	3667228	RNASeq	0.014	No Significant GWAS result
GRMZM2G028041	rough sheath1	Zm07003667230	T/C	7	3667230	RNASeq	0.068	No Significant GWAS result
GRMZM2G028041	rough sheath1	Zm07003667231	T/C	7	3667231	RNASeq	0.069	No Significant GWAS result
GRMZM2G028041	rough sheath1	Zm07003667337	T/C	7	3667337	RNASeq	0.032	No Significant GWAS result
GRMZM2G028041	rough sheath1	Zm07003667342	T/G	7	3667342	RNASeq	0.05	No Significant GWAS result
GRMZM2G028041	rough sheath1	Zm07003667356	T/C	7	3667356	RNASeq	0.063	No Significant GWAS result
GRMZM2G028041	rough sheath1	Zm07003667382	A/G	7	3667382	RNASeq	0.149	No Significant GWAS result
GRMZM2G028041	rough sheath1	Zm07003667394	T/C	7	3667394	RNASeq	0.011	No Significant GWAS result
GRMZM2G028041	rough sheath1	Zm07003667440	A/G	7	3667440	RNASeq	0.016	No Significant GWAS result
GRMZM2G028041	rough sheath1	Zm07003667453	T/C	7	3667453	RNASeq	0.198	No Significant GWAS result
GRMZM2G028041	rough sheath1	Zm07003667454	T/C	7	3667454	RNASeq	0.167	No Significant GWAS result
GRMZM2G028041	rough sheath1	Zm07003667455	C/G	7	3667455	RNASeq	0.303	No Significant GWAS result
GRMZM2G028041	rough sheath1	Zm07003667460	A/G	7	3667460	RNASeq	0.015	No Significant GWAS result
GRMZM2G028041	rough sheath1	Zm07003667473	T/G	7	3667473	RNASeq	0.183	No Significant GWAS result
GRMZM2G028041	rough sheath1	Zm07003667474	T/G	7	3667474	RNASeq	0.019	No Significant GWAS result
GRMZM2G028041	rough sheath1	Zm07003667477	A/C	7	3667477	RNASeq	0.019	No Significant GWAS result
GRMZM2G028041	rough sheath1	Zm07003667503	A/G	7	3667503	RNASeq	0.099	No Significant GWAS result
GRMZM2G028041	rough sheath1	Zm07003667535	T/C	7	3667535	RNASeq	0.043	No Significant GWAS result
GRMZM2G028041	rough sheath1	Zm07003667557	T/C	7	3667557	RNASeq	0.013	No Significant GWAS result
GRMZM2G028041	rough sheath1	Zm07003667558	C/G	7	3667558	RNASeq	0.044	No Significant GWAS result
GRMZM2G028041	rough sheath1	Zm07003667578	A/T	7	3667578	RNASeq	0.202	No Significant GWAS result
GRMZM2G028041	rough sheath1	Zm07003667585	C/G	7	3667585	RNASeq	0.032	No Significant GWAS result
GRMZM2G028041	rough sheath1	Zm07003667586	T/C	7	3667586	RNASeq	0.032	No Significant GWAS result
GRMZM2G028041	rough sheath1	Zm07003667663	A/G	7	3667663	RNASeq	0.086	No Significant GWAS result
GRMZM2G028041	rough sheath1	Zm07003667818	T/G	7	3667818	RNASeq	0.2	No Significant GWAS result
GRMZM2G028041	rough sheath1	Zm07003667847	T/C	7	3667847	RNASeq	0.2	No Significant GWAS result
GRMZM2G028041	rough sheath1	Zm07003667864	T/C	7	3667864	RNASeq	0.219	No Significant GWAS result
GRMZM2G028041	rough sheath1	Zm07003667877	T/G	7	3667877	RNASeq	0.04	No Significant GWAS result
GRMZM2G028041	rough sheath1	Zm07003667913	T/C	7	3667913	RNASeq	0.023	No Significant GWAS result
GRMZM2G028041	rough sheath1	Zm07003667972	A/T	7	3667972	RNASeq	0.457	No Significant GWAS result
GRMZM2G028041	rough sheath1	Zm07003668004	T/C	7	3668004	RNASeq	0.171	No Significant GWAS result
GRMZM2G028041	rough sheath1	Zm07003668006	A/G	7	3668006	RNASeq	0.441	No Significant GWAS result
GRMZM2G028041	rough sheath1	Zm07003668042	A/C	7	3668042	RNASeq	0.024	No Significant GWAS result
GRMZM2G028041	rough sheath1	Zm07003668056	T/C	7	3668056	RNASeq	0.021	No Significant GWAS result
GRMZM2G028041	rough sheath1	Zm07003668096	T/C	7	3668096	RNASeq	0.096	No Significant GWAS result
GRMZM2G028041	rough sheath1	Zm07003668133	A/T	7	3668133	RNASeq	0.455	No Significant GWAS result
GRMZM2G028041	rough sheath1	Zm07003668185	T/G	7	3668185	RNASeq	0.186	No Significant GWAS result
GRMZM2G028041	rough sheath1	Zm07003668219	T/C	7	3668219	RNASeq	0.192	No Significant GWAS result
GRMZM2G028041	rough sheath1	Zm07003668220	A/G	7	3668220	RNASeq	0.013	No Significant GWAS result
GRMZM2G028041	rough sheath1	Zm07003668308	T/G	7	3668308	RNASeq	0.173	No Significant GWAS result
GRMZM2G028041	rough sheath1	Zm07003668334	T/G	7	3668334	RNASeq	0.219	No Significant GWAS result
GRMZM2G028041	rough sheath1	Zm07003668341	A/C	7	3668341	RNASeq	0.236	No Significant GWAS result
GRMZM2G028041	rough sheath1	Zm07003668343	A/G	7	3668343	RNASeq	0.467	No Significant GWAS result
GRMZM2G028041	rough sheath1	Zm07003668393	T/C	7	3668393	RNASeq	0.159	No Significant GWAS result
GRMZM2G028041	rough sheath1	Zm07003668427	A/G	7	3668427	RNASeq	0.453	No Significant GWAS result
GRMZM2G028041	rough sheath1	Zm07003668434	A/G	7	3668434	RNASeq	0.376	No Significant GWAS result
GRMZM2G028041	rough sheath1	Zm07003668438	T/G	7	3668438	RNASeq	0.375	No Significant GWAS result
GRMZM2G028041	rough sheath1	Zm07003668460	A/C	7	3668460	RNASeq	0.411	No Significant GWAS result
GRMZM2G028041	rough sheath1	Zm07003668472	T/C	7	3668472	RNASeq	0.166	No Significant GWAS result
GRMZM2G028041	rough sheath1	Zm07003668525	A/G	7	3668525	RNASeq	0.205	No Significant GWAS result
GRMZM2G028041	rough sheath1	Zm07003668533	A/C	7	3668533	RNASeq	0.037	No Significant GWAS result
GRMZM2G028041	rough sheath1	Zm07003668562	A/T	7	3668562	RNASeq	0.041	No Significant GWAS result
GRMZM2G028041	rough sheath1	Zm07003668606	A/C	7	3668606	RNASeq	0.032	No Significant GWAS result
GRMZM2G028041	rough sheath1	Zm07003668609	A/G	7	3668609	RNASeq	0.042	No Significant GWAS result
GRMZM2G028041	rough sheath1	Zm07003668768	A/G	7	3668768	RNASeq	0.215	No Significant GWAS result
GRMZM2G028041	rough sheath1	Zm07003668808	A/G	7	3668808	RNASeq	0.015	No Significant GWAS result
GRMZM2G028041	rough sheath1	Zm07003668827	C/G	7	3668827	RNASeq	0.064	No Significant GWAS result
GRMZM2G028041	rough sheath1	Zm07003668894	T/G	7	3668894	RNASeq	0.018	No Significant GWAS result
GRMZM2G028041	rough sheath1	Zm07003668903	T/G	7	3668903	RNASeq	0.058	No Significant GWAS result
GRMZM2G028041	rough sheath1	Zm07003668928	C/G	7	3668928	RNASeq	0.249	No Significant GWAS result
GRMZM2G028041	rough sheath1	Zm07003668943	A/G	7	3668943	RNASeq	0.019	No Significant GWAS result
GRMZM2G028041	rough sheath1	Zm07003668960	T/C	7	3668960	RNASeq	0.257	No Significant GWAS result
GRMZM2G028041	rough sheath1	Zm07003669050	T/C	7	3669050	RNASeq	0.201	No Significant GWAS result
GRMZM2G028041	rough sheath1	Zm07003669075	A/G	7	3669075	RNASeq	0.157	No Significant GWAS result
GRMZM2G028041	rough sheath1	Zm07003669094	C/G	7	3669094	RNASeq	0.147	No Significant GWAS result
GRMZM2G028041	rough sheath1	Zm07003669108	A/G	7	3669108	RNASeq	0.154	No Significant GWAS result
GRMZM2G028041	rough sheath1	Zm07003669115	T/C	7	3669115	RNASeq	0.185	No Significant GWAS result
GRMZM2G028041	rough sheath1	Zm07003669116	T/C	7	3669116	RNASeq	0.018	No Significant GWAS result
GRMZM2G028041	rough sheath1	Zm07003669187	A/T	7	3669187	RNASeq	0.021	No Significant GWAS result
GRMZM2G028041	rough sheath1	Zm07003669192	C/G	7	3669192	RNASeq	0.199	No Significant GWAS result
GRMZM2G028041	rough sheath1	Zm07003669240	T/G	7	3669240	RNASeq	0.2	No Significant GWAS result
GRMZM2G028041	rough sheath1	Zm07003669271	A/C	7	3669271	RNASeq	0.232	No Significant GWAS result
GRMZM2G028041	rough sheath1	Zm07003669354	T/G	7	3669354	RNASeq	0.053	No Significant GWAS result
GRMZM2G028041	rough sheath1	Zm07003669365	T/G	7	3669365	RNASeq	0.23	No Significant GWAS result
GRMZM2G028041	rough sheath1	Zm07003669366	A/C	7	3669366	RNASeq	0.034	No Significant GWAS result
GRMZM2G028041	rough sheath1	Zm07003669395	A/C	7	3669395	RNASeq	0.017	No Significant GWAS result
GRMZM2G028041	rough sheath1	Zm07003669396	A/T	7	3669396	RNASeq	0.209	No Significant GWAS result
GRMZM2G028041	rough sheath1	Zm07003669416	T/G	7	3669416	RNASeq	0.047	No Significant GWAS result
GRMZM2G028041	rough sheath1	Zm07003669420	A/G	7	3669420	RNASeq	0.207	No Significant GWAS result
GRMZM2G028041	rough sheath1	Zm07003669449	A/T	7	3669449	RNASeq	0.263	No Significant GWAS result
GRMZM2G028041	rough sheath1	Zm07003669490	A/C	7	3669490	RNASeq	0.049	No Significant GWAS result
GRMZM2G028041	rough sheath1	Zm07003669567	T/C	7	3669567	RNASeq	0.013	No Significant GWAS result
GRMZM2G028041	rough sheath1	Zm07003669581	T/C	7	3669581	RNASeq	0.042	No Significant GWAS result
GRMZM2G028041	rough sheath1	Zm07003669592	A/C	7	3669592	RNASeq	0.213	No Significant GWAS result
GRMZM2G028041	rough sheath1	Zm07003669593	T/G	7	3669593	RNASeq	0.032	No Significant GWAS result
GRMZM2G028041	rough sheath1	Zm07003669628	T/G	7	3669628	RNASeq	0.03	No Significant GWAS result
GRMZM2G028041	rough sheath1	Zm07003669721	A/G	7	3669721	RNASeq	0.216	No Significant GWAS result
GRMZM2G028041	rough sheath1	Zm07003669741	T/G	7	3669741	RNASeq	0.03	No Significant GWAS result
GRMZM2G028041	rough sheath1	Zm07003669803	A/C	7	3669803	RNASeq	0.131	No Significant GWAS result
GRMZM2G028041	rough sheath1	Zm07003669841	T/G	7	3669841	RNASeq	0.429	No Significant GWAS result
GRMZM2G028041	rough sheath1	Zm07003670245	T/C	7	3670245	RNASeq	0.426	No Significant GWAS result
GRMZM2G028041	rough sheath1	Zm07003670263	A/T	7	3670263	RNASeq	0.297	No Significant GWAS result
GRMZM2G028041	rough sheath1	Zm07003670264	T/C	7	3670264	RNASeq	0.025	No Significant GWAS result
GRMZM2G028041	rough sheath1	Zm07003670289	C/G	7	3670289	RNASeq	0.109	No Significant GWAS result
GRMZM2G028041	rough sheath1	Zm07003670379	A/G	7	3670379	RNASeq	0.253	No Significant GWAS result
GRMZM2G028041	rough sheath1	Zm07003670469	T/C	7	3670469	RNASeq	0.068	No Significant GWAS result
GRMZM2G028041	rough sheath1	Zm07003670475	T/C	7	3670475	RNASeq	0.07	No Significant GWAS result
GRMZM2G028041	rough sheath1	Zm07003670495	T/C	7	3670495	RNASeq	0.023	No Significant GWAS result
GRMZM2G028041	rough sheath1	Zm07003670517	T/G	7	3670517	RNASeq	0.449	No Significant GWAS result
GRMZM2G028041	rough sheath1	Zm07003670520	C/G	7	3670520	RNASeq	0.02	No Significant GWAS result
GRMZM2G028041	rough sheath1	Zm07003670521	C/G	7	3670521	RNASeq	0.016	No Significant GWAS result
GRMZM2G028041	rough sheath1	Zm07003670539	A/C	7	3670539	RNASeq	0.014	No Significant GWAS result
GRMZM2G028041	rough sheath1	Zm07003670563	A/G	7	3670563	RNASeq	0.492	No Significant GWAS result
GRMZM2G028041	rough sheath1	Zm07003670694	A/T	7	3670694	RNASeq	0.387	No Significant GWAS result
GRMZM2G028041	rough sheath1	Zm07003670695	A/G	7	3670695	RNASeq	0.387	No Significant GWAS result
GRMZM2G028041	rough sheath1	Zm07003670700	A/G	7	3670700	RNASeq	0.387	No Significant GWAS result
GRMZM2G028041	rough sheath1	Zm07003670702	A/C	7	3670702	RNASeq	0.442	No Significant GWAS result
GRMZM2G028041	rough sheath1	Zm07003670824	A/G	7	3670824	RNASeq	0.039	No Significant GWAS result
